# Supplementary material for: Identification of protein N-termini in Cyanophora paradoxa cyanelles: transit peptide composition and sequence determinants for precursor maturation
Source: Front Plant Sci. 2015 Jul 22;6:559. doi: 10.3389/fpls.2015.00559 (PMC4510345; doi:10.3389/fpls.2015.00559)
Supplement: Supplementary file 1 [file Table1.XLSX]

## Sheet: C_paradoxa
Supplemental Table S1: List of all Cyanophora paradoxa semi-tryptic peptides identified by TAILS. Only proteins starting with M were considered. The sequence of the most N-terminal peptide for the identified proteins is presented in bold text and additionally labeld as "N-terminal" in the column "N-terminal/internal. N-terminal peptides matching the starting range 11-110 were used for the transit…
CDS-ID	Peptide sequence	Organelle localisation	Peptide position in protein	Detected minimal start position of the protein	N-terminal/internal	included in TP analysis	non-cyanelle, start 20-80, F in TP: yes (y) or no (n)
25645_cds:6034	MQNDEGKIVDLYIPR	-	1	1	N-terminal Peptide	no
54520_cds:11299	MDLISKFGDATGLTAGFR	-	1	1	N-terminal Peptide	no
7565_cds:1271	MLAASKAKGPAASR	-	1	1	N-terminal Peptide	no
10273_cds:3380	TGGKTDMSTAAVPASSLTEEQR	-	2	2	N-terminal Peptide	no
10841_cds:3427	AGIAAADRVAEQAGASLAER	-	2	2	N-terminal Peptide	no
10976_cds:3769	SGAKDVGILAADIYFPR	-	2	2	N-terminal Peptide	no
11111_cds:3550	SVAEAAQQLLGEASDVLR	-	2	2	N-terminal Peptide	no
11299_cds:3723	TGILSAVLGDGAAFTAGGR	-	2	2	N-terminal Peptide	no
11304_cds:3673	ADVSEEAKGPAPAPLR	-	2	2	N-terminal Peptide	no
12022_cds:4421	AAEKLNYAILEYLR	-	2	2	N-terminal Peptide	no
26312_cds:6419	AASPEAQMTNYLR	-	2	2	N-terminal Peptide	no
26933_cds:6262	SVVLYLVSEASTAKVR	-	2	2	N-terminal Peptide	no
37283_cds:7350	ASHAAKAKSQDELTR	-	2	2	N-terminal Peptide	no
38517_cds:8034	APDIVTVTQVPDSSSDGFAVFDVNLFGDDKPKQQPAR	-	2	2	N-terminal Peptide	no
38761_cds:8397	VFAHAGNADNAPTENASGNMEIHR	-	2	2	N-terminal Peptide	no
53501_cds:10450	AAVAAKLLSNGDLLDELR	-	2	2	N-terminal Peptide	no
54486_cds:11282	GDEEQAQGGDGTDEQQGSR	-	2	2	N-terminal Peptide	no
54486_cds:11282	GDEEQAQGGDGTDEQQGSRGR	-	2	2	N-terminal Peptide	no
55335_cds:11671	GGDDDDAPGPPR	-	2	2	N-terminal Peptide	no
6837_cds:309/3	ASADKELIKNAIR	-	2	2	N-terminal Peptide	no
7240_cds:758/7	GPNPNAHADEEAAPEIPR	-	2	2	N-terminal Peptide	no
7319_cds:668/1	SVAGFDFGNTNLVVGLAR	-	2	2	N-terminal Peptide	no
7674_cds:1276	SRPVLQVFEAYQKAR	-	2	2	N-terminal Peptide	no
7829_cds:1459	SLFAPARPTPGTLVSFR	-	2	2	N-terminal Peptide	no
7856_cds:1689	AIGDDGAAGAVQR	-	2	2	N-terminal Peptide	no
8462_cds:2378	SKQTASAADNTVR	-	2	2	N-terminal Peptide	no
8655_cds:1946	ASQLVHQYTVSSDGTR	-	2	2	N-terminal Peptide	no
8708_cds:1613	ARDEEMVDAEEEEVELDISNADVVTKYR	-	2	2	N-terminal Peptide	no
9543_cds:2806	AGEASAPAPAGTNPR	-	2	2	N-terminal Peptide	no
9545_cds:2896	SISTKIGIADLSDEQLR	-	2	2	N-terminal Peptide	no
16586_cds:3735	FEEETRETTDEAQATEDAPKDTTDAPR	-	3	3	N-terminal Peptide	no
54977_cds:11496	ASRMAREIAAVTQEER	-	5	5	N-terminal Peptide	no
13811_cds:4858	SLVTRGSDLLDTLGR	-	6	6	N-terminal Peptide	no
38761_cds:8397	AGNADNAPTENASGNMEIHR	-	6	2	internal Peptide	no
39522_cds:8879	VADGTDRAFAAEAVK	-	7	7	N-terminal Peptide	no
11679_cds:4200	AAGAKAAAISYAER	-	10	10	N-terminal Peptide	no
44305_cds:9849	AKQQQPGEQDSIAR	-	10	10	N-terminal Peptide	no
8574_cds:2463	VNTVADGGPSYTAVPADKVAEIGSESFLPGWR	-	10	10	N-terminal Peptide	no
7417_cds:1162	EAVDASKIPGAAR	-	11	11	N-terminal Peptide	no
37539_cds:7588	ATAPESFDQVADNMR	-	13	13	N-terminal Peptide	no
7422_cds:768/9	VLITGGAGFIGASLALR	-	13	13	N-terminal Peptide	no
8267_cds:1285	LQAEQEAAEVVAR	-	14	14	N-terminal Peptide	no
8574_cds:2463	ADGGPSYTAVPADKVAEIGSESFLPGWR	-	14	10	internal Peptide	no
56412_cds:11631	LAAIGAAAGAGPARSEEEK	-	15	15	N-terminal Peptide	no
10299_cds:3419	GAYKYLEELWR	-	16	16	N-terminal Peptide	no
55197_cds:11733	SNVKDLTPDNFDANVDGSR	-	20	20	N-terminal Peptide	no
26111_cds:5985	GLDEFFDTVTPR	-	21	21	N-terminal Peptide	no	No
53220_cds:9987	SAVPATESAPTTTLVGALLDDAVSKFKLR	-	21	21	N-terminal Peptide	no	No
53220_cds:9987	AVPATESAPTTTLVGALLDDAVSKFKLR	-	22	21	internal Peptide	no	No
7989_cds:1578	DTAAKVENAINPER	-	22	22	N-terminal Peptide	no	Yes
12717_cds:4105	LQSAGTAMLGVSLLLR	-	23	23	N-terminal Peptide	no	No
7118_cds:747/4	DDDEAAAPTGKVYGTDFEIKGR	-	24	24	N-terminal Peptide	no	Yes
12982_cds:4692	LYAAAAGVAADSDALAK	-	25	25	N-terminal Peptide	no	No
10855_cds:3682	ADRTAMAAEQAGPRDAAK	-	27	27	N-terminal Peptide	no	No
37717_cds:7650	MNPEKLAKLQALAQSVR	-	27	27	N-terminal Peptide	no	No
38807_cds:8736	STASADADNDPEAAR	-	27	27	N-terminal Peptide	no	No
38807_cds:8736	STASADADNDPEAARAEAR	-	27	27	N-terminal Peptide	no	No
8380_cds:1902	TALGNVTNSLAVSSRDGK	-	29	29	N-terminal Peptide	no	No
8574_cds:2463	AEIGSESFLPGWR	-	29	10	internal Peptide	no
8605_cds:2060	GNVTEAKVITDYETGR	-	30	30	N-terminal Peptide	no	No
52991_cds:10367	ADLAELLDTVR	-	31	31	N-terminal Peptide	no	Yes
39893_cds:8749	DATPTADELREQIYSGSPIEKIR	-	32	32	N-terminal Peptide	no	Yes
26125_cds:6038	GQGAADVSGLGAIKCASALR	-	33	33	N-terminal Peptide	no	No
10704_cds:3399	AGQGINQPYTDASR	-	34	34	N-terminal Peptide	no	No
20780_cds:5346	EKEEAPSKSLVSPVVFAGKLQGAEGR	-	34	34	N-terminal Peptide	no	Yes
8267_cds:1285	VKQAAEEAQAEIR	-	34	14	internal Peptide	no
41423_cds:9225	VASAFSPGAAGASLSGLSPSR	-	37	37	N-terminal Peptide	no	No
7974_cds:1834	NREMDVAASSANTSASR	-	38	38	N-terminal Peptide	no	No
52896_cds:10022	TTIAGVTFKDGVVLGADTR	-	39	39	N-terminal Peptide	no	Yes
37211_cds:7072	AGATGAAADSDRGIIR	-	40	40	N-terminal Peptide	no	No
38451_cds:8530	ASIDKPGGDQQAAAPQSSQR	-	40	40	N-terminal Peptide	no	No
46559_cds:10020	GSEAATEEETGSGDGRGKK	-	40	40	N-terminal Peptide	no	No
7047_cds:697/1	AFANEEGAPTAGDADPR	-	41	41	N-terminal Peptide	no	No
39125_cds:8813	SAEKQGPVSEEELVMQTDYAIAFDGENDMKGDADADKAR	-	48	48	N-terminal Peptide	no	Yes
7534_cds:1234	SLSPTPARFQGGAAR	-	48	48	N-terminal Peptide	no	No
8302_cds:1716	EASCVADALAASRWPTK	-	51	51	N-terminal Peptide	no	Yes
21413_cds:5803	RKAAGAAASASEGGGAR	-	52	52	N-terminal Peptide	no	No
18321_cds:5632	APGAAGAGAGGSEGEAGK	-	53	53	N-terminal Peptide	no	No
37261_cds:7009	SLAQKDALTEAAR	-	53	53	N-terminal Peptide	no	No
10517_cds:3146	EIAGKIGSSAPPPPASSAAPAAPAR	-	54	54	N-terminal Peptide	no	No
39779_cds:8698	AALAGMGGSRATVVGRVSR	-	55	55	N-terminal Peptide	no	No
8605_cds:2060	ASQNEADEAKNNMNNAELDGR	-	55	30	internal Peptide	no
8605_cds:2060	SQNEADEAKNNMNNAELDGR	-	56	30	internal Peptide	no
12104_cds:4323	ASDKKVETALSGASAALKGAAR	-	58	58	N-terminal Peptide	no	Yes
7118_cds:747/4	QTTVEAGLDQDKIAKTR	-	58	24	internal Peptide	no
53195_cds:10473	DLNNVKPVVSVEVKR	-	60	60	N-terminal Peptide	no	No
8605_cds:2060	DEAKNNMNNAELDGR	-	61	30	internal Peptide	no
9235_cds:2558	SAETSQAALLLMKQLR	-	62	62	N-terminal Peptide	no	No
15380_cds:5294	KADDTEDDEETEQR	-	63	63	N-terminal Peptide	no	No
37239_cds:7244	LNTGIIGAGR	-	64	64	N-terminal Peptide	no	No
13285_cds:4510	AGGGGGAGGGAAAGTPQR	-	65	65	N-terminal Peptide	no	No
8643_cds:2132	AVLMDLEPGTMDSVR	-	65	65	N-terminal Peptide	no	No
11023_cds:3718	RSMSSGGAGPVCKEPGGK	-	66	66	N-terminal Peptide	no	No
27489_cds:6412	VMVGSELQTSKAR	-	66	66	N-terminal Peptide	no	Yes
39125_cds:8813	YAIAFDGENDMKGDADADKAR	-	66	48	internal Peptide	no
9008_cds:2522	PGGYGGGGGGGGGGGPMGRGPPPR	-	67	67	N-terminal Peptide	no	No
37211_cds:7088	SAGGSGEGGEAAKGGEAAK	-	73	73	N-terminal Peptide	no	No
6951_cds:465/1	TGEDAPSDTEDAGESSYFKPR	-	73	73	N-terminal Peptide	no	Yes
6951_cds:465/1	GEDAPSDTEDAGESSYFKPR	-	74	73	internal Peptide	no
40328_cds:9352	DIDGVAGGGAQGPAPVLGKRVATAR	-	75	75	N-terminal Peptide	no	No
11933_cds:4243	TSAAGSTARAAAGAGANEK	-	76	76	N-terminal Peptide	no	No
18162_cds:5463	NAAQNLGAASTSAAR	-	76	76	N-terminal Peptide	no	No
37508_cds:7555	RVFEQYVGGKESQGEPLAERDAAAAVER	-	76	76	N-terminal Peptide	no	Yes
40123_cds:8843	AVVYVIDPESGQLSALR	-	76	76	N-terminal Peptide	no	No
37508_cds:7555	VFEQYVGGKESQGEPLAER	-	77	76	internal Peptide	no
26761_cds:6540	LDSELEKQKSGIAK	-	78	78	N-terminal Peptide	no	Yes
37508_cds:7555	EQYVGGKESQGEPLAER	-	79	76	internal Peptide	no
37508_cds:7555	EQYVGGKESQGEPLAERDAAAAVER	-	79	76	internal Peptide	no
42077_cds:9308	DAAAMARRAAAAVECSLK	-	79	79	N-terminal Peptide	no	No
8109_cds:1787	ARTPVQSDYQQEQAGTLQR	-	80	80	N-terminal Peptide	no	No
37508_cds:7555	YVGGKESQGEPLAERDAAAAVER	-	81	76	internal Peptide	no
37508_cds:7555	VGGKESQGEPLAERDAAAAVER	-	82	76	internal Peptide	no
38364_cds:8198	VSAGTPAQQDFDAAR	-	82	82	N-terminal Peptide	no
38783_cds:8264	GADAGAEAGAGAGEAGKGGLER	-	85	85	N-terminal Peptide	no
8940_cds:2357	AAQAAGREAASTKAAAPSLR	-	87	87	N-terminal Peptide	no
25695_cds:6050	GAAGPAPTGPFDPFYGR	-	100	100	N-terminal Peptide	no
8401_cds:1984	AAAFTQQTAQNAVNTVQGADYR	-	103	103	N-terminal Peptide	no
10099_cds:3104	AAAATKQAPASAAAAQAPR	-	104	104	N-terminal Peptide	no
8401_cds:1984	TQQTAQNAVNTVQGADYR	-	107	103	internal Peptide	no
11447_cds:4018	AGDGNGAGGNGGNGGSGGR	-	118	118	N-terminal Peptide	no
37583_cds:7564	AELYSLDLTEKQKETLR	-	122	122	N-terminal Peptide	no
37583_cds:7564	SLDLTEKQKETLR	-	126	122	internal Peptide	no
12185_cds:4049	FFDDAEAAPAPSEPTVTGSSPDR	-	127	127	N-terminal Peptide	no
7477_cds:996/2	SNDLKYTSNDAGSLAR	-	127	127	N-terminal Peptide	no
53537_cds:10244	LRAYCRMAIAGGR	-	129	129	N-terminal Peptide	no
6754_cds:163/5	AGPSGAAPSAESEAAR	-	130	130	N-terminal Peptide	no
37508_cds:7555	FTASLGNDVKIVAAAQPENAER	-	133	76	internal Peptide	no
37508_cds:7555	TASLGNDVKIVAAAQPENAER	-	134	76	internal Peptide	no
37508_cds:7555	SLGNDVKIVAAAQPENAER	-	136	76	internal Peptide	no
37508_cds:7555	LGNDVKIVAAAQPENAER	-	137	76	internal Peptide	no
39254_cds:8632	FEEGKNLIAVVQEAMNEEAIIDLR	-	137	137	N-terminal Peptide	no
37508_cds:7555	GNDVKIVAAAQPENAER	-	138	76	internal Peptide	no
8605_cds:2060	RGGYGFGGQQGGGQGSGDR	-	138	30	internal Peptide	no
6862_cds:466/4	GALRACSAAAGGAGLGEASVR	-	139	139	N-terminal Peptide	no
11020_cds:3795	DPSSASGGAPAPYTR	-	143	143	N-terminal Peptide	no
38692_cds:8579	AAAFLAEAALKVAALGPR	-	143	143	N-terminal Peptide	no
8541_cds:2021	SRDQASITDMVKAR	-	144	144	N-terminal Peptide	no
37068_cds:6716	SPTASRTVPAATSNDVLSR	-	146	146	N-terminal Peptide	no
53409_cds:10669	SWQQYIDQHLTAPDAR	-	147	147	N-terminal Peptide	no
8620_cds:2116	SRVPQIYGNHMNKTTR	-	150	150	N-terminal Peptide	no
37565_cds:7351	STAAAAAAAAAAAAAGR	-	153	153	N-terminal Peptide	no
53555_cds:10496	RMGYRFTTATWWIR	-	167	167	N-terminal Peptide	no
39665_cds:6078	ATQAFGQADGTPMQR	-	170	170	N-terminal Peptide	no
39665_cds:6078	QAFGQADGTPMQR	-	172	170	internal Peptide	no
7447_cds:1028	AVVYVPEGSASATLTAK	-	177	177	N-terminal Peptide	no
7549_cds:1250	AMARADAANIEGDAAVK	-	192	192	N-terminal Peptide	no
6885_cds:365/2	DVWCTAKGGGSAQADAIR	-	204	204	N-terminal Peptide	no
13148_cds:4464	ELTAPTRPSIQNAYVLLNLGDSITTDHISPAGR	-	205	205	N-terminal Peptide	no
37239_cds:7244	VKNAITTGEIGQPISVR	-	210	64	internal Peptide	no
53220_cds:9987	SSASTGTVLTER	-	216	21	internal Peptide	no
11097_cds:3990	VAVASFGNAAGAGSGSAAPR	-	217	217	N-terminal Peptide	no
9874_cds:2765	SEVAAVDAVMAGALREGR	-	219	219	N-terminal Peptide	no
7000_cds:548/4	MAGAAAATAPSKTGAK	-	224	224	N-terminal Peptide	no
25695_cds:6050	ASNFYDASQDAFFQR	-	228	100	internal Peptide	no
26058_cds:6176	DGAALEAPEAHVAPEGIR	-	231	231	N-terminal Peptide	no
37180_cds:6815	AEEAGSGSEAGKAVEAR	-	235	235	N-terminal Peptide	no
9154_cds:2596	SAASGVRGLLAELAALLR	-	238	238	N-terminal Peptide	no
57708_cds:12030	KCSQAMQREALAK	-	249	249	N-terminal Peptide	no
8123_cds:1510	VGGSLAALAAGAAGRTLKR	-	272	272	N-terminal Peptide	no
37960_cds:7756	TLAAGTGAADLSMGSSAPGR	-	280	280	N-terminal Peptide	no
10957_cds:3904	TFDNAIAALGEGGAWLDK	-	283	283	N-terminal Peptide	no
54447_cds:11349	WGGLLGTGPER	-	291	291	N-terminal Peptide	no
52897_cds:10141	RLYDGIILNGDAEAR	-	294	294	N-terminal Peptide	no
7477_cds:997/5	FDAAHGSGRSAVSAESIR	-	305	305	N-terminal Peptide	no
27644_cds:6706	SPAAFSAVTNTNALSPEAR	-	308	308	N-terminal Peptide	no
38936_cds:8599	GTRGGAGTPAASGSGSGLRAAR	-	334	334	N-terminal Peptide	no
37239_cds:7244	DLPLNFFMER	-	350	64	internal Peptide	no
38028_cds:8167	LGVAFDTVTVGGDSSAK	-	402	402	N-terminal Peptide	no
39391_cds:8959	AVEGAVGQAGGAR	-	437	437	N-terminal Peptide	no
36997_cds:6927	TAAALAAAAGEGAR	-	532	532	N-terminal Peptide	no
8784_cds:2298	DGQEIQSIAISNSADAGR	-	550	550	N-terminal Peptide	no
7216_cds:719/1	SSVLTVVSGDNAGDPSLVGK	-	626	626	N-terminal Peptide	no
7966_cds:1537	EIQTPENAIGGIYSVLNR	-	709	709	N-terminal Peptide	no
8818_cds:2318	VTSAASAETEAAREGAAAER	-	770	770	N-terminal Peptide	no
27061_cds:6657	SVSNGSDGDILVNWGTGK	-	771	771	N-terminal Peptide	no
7315_cds:884/7	SVKQDMDMYPSTGADAIAAADLEKLVKDAVAR	-	1186	1186	N-terminal Peptide	no
53046_cds:10418	FEPSGVGATAEVDVAMKR	-	1287	1287	N-terminal Peptide	no
52870_cds:9905	AGCRGAALERGPQSAHAK	-	1431	1431	N-terminal Peptide	no
37556_cds:7667	VGGGALFAAGAGGSSVAR	-	1679	1679	N-terminal Peptide	no
10670_cds:3614	EAAPAQQKGIEEHVATDVVPDSFLR	cyanelle	69	69	N-terminal Peptide	yes (Table 1)
11169_cds:3842	GPLRINEKIPTGWTAIDQLGNTVSIDSIVGQR	cyanelle	2	2	N-terminal Peptide	no
11169_cds:3842	YLMTNSDVEKPGKLYSSNSAVTDISTYDQR	cyanelle	49	2	internal Peptide	no
11368_cds:3893	ANPAVASAACSSVAPARAIR	cyanelle	16	16	N-terminal Peptide	yes (Table 1)
11368_cds:3893	KVGELLEDFLNNEAEPELR	cyanelle	79	16	internal Peptide	no
11368_cds:3893	KVGELLEDFLNNEAEPELRR	cyanelle	79	16	internal Peptide	no
11368_cds:3893	VDVLADNLLFDALRR	cyanelle	135	16	internal Peptide	no
11467_cds:3786	ASASAPKLEVENVVIIGSGPAGLTSAIYTAR	cyanelle	95	95	N-terminal Peptide	yes (Table 1)
13083_cds:4721	SKIVSFDEHSQEALR	cyanelle	2	2	N-terminal Peptide	no
13287_cds:4604	ATATAAQGVLPR	cyanelle	14	14	N-terminal Peptide	yes (Table 1)
14032_cds:4898	ASVAPTQQEAAR	cyanelle	382	382	N-terminal Peptide	no
25545_cds:5400	GVLKVFLENVIR	cyanelle	57	57	N-terminal Peptide	yes (Table 1)
25545_cds:5400	RKTVTALDVVYALKR	cyanelle	79	57	internal Peptide	no
37201_cds:7182	STSSTVEKTYELPDGQVITIGNER	cyanelle	230	230	N-terminal Peptide	no
37201_cds:7182	STVEKTYELPDGQVITIGNER	cyanelle	233	230	internal Peptide	no
37212_cds:6941	KSGEATGLDVLIVR	cyanelle	106	106	N-terminal Peptide	yes (Table 1)
37854_cds:7838	EEEEAAPAEKVEKKAAAPKPFSVPTLNLNAPTPIFGGSTGGLLR	cyanelle	54	54	N-terminal Peptide	yes (Table 1)
37854_cds:7838	AAAPKPFSVPTLNLNAPTPIFGGSTGGLLR	cyanelle	68	54	internal Peptide	no
37854_cds:7838	SVPTLNLNAPTPIFGGSTGGLLR	cyanelle	75	54	internal Peptide	no
37854_cds:7838	KAEVEEFYSITWTGKSETVFELPTGGAAIMR	cyanelle	98	54	internal Peptide	no
38084_cds:7872	AAQLGVALTNGNAR	cyanelle	106	106	N-terminal Peptide	yes (Table 1)
38084_cds:7872	AQLGVALTNGNAR	cyanelle	107	106	internal Peptide	no
38301_cds:8165	ALMIGENFQHILR	cyanelle	2	2	N-terminal Peptide	no
38309_cds:7977	TGGYQRPAGANFRGPR	cyanelle	142	142	N-terminal Peptide	no
38681_cds:8352	SSVAAESSEQTSQPATTSSKTER	cyanelle	74	74	N-terminal Peptide	yes (Table 1)
38915_cds:8582	SSQQVKDASSTESQSATAR	cyanelle	44	44	N-terminal Peptide	yes (Table 1)
38915_cds:8582	SQQVKDASSTESQSATAR	cyanelle	45	44	internal Peptide	no
39122_cds:8823	GVDLEAGGR	cyanelle	29	29	N-terminal Peptide	yes (Table 1)
39838_cds:8861	GLGNSFGHLFR	cyanelle	38	38	N-terminal Peptide	yes (Table 1)
40999_cds:9485	ATNAVATPAYSELSSVPLYQQEKKIER	cyanelle	31	31	N-terminal Peptide	yes (Table 1)
52820_cds:10085	IDRATLTKQLSEVPVFTIVDASNKPIVASNWGEEKGR	cyanelle	115	115	N-terminal Peptide	no
52825_cds:9997	DAAAALEEGAQKAR	cyanelle	1537	1537	N-terminal Peptide	no
52975_cds:10182	EEQSSPSAAGKSDAESDASGVSR	cyanelle	59	59	N-terminal Peptide	yes (Table 1)
53054_cds:9835	QFSEVYVEVAKPLGVTFEEGPDGR	cyanelle	69	69	N-terminal Peptide	yes (Table 1)
53054_cds:9835	QFSEVYVEVAKPLGVTFEEGPDGRVYVVDVAEGSNGAR	cyanelle	69	69	N-terminal Peptide	yes (Table 1)
53054_cds:9835	VAKPLGVTFEEGPDGR	cyanelle	77	69	internal Peptide	no
53054_cds:9835	GVTFEEGPDGR	cyanelle	82	69	internal Peptide	no
53054_cds:9835	VYVVDVAEGSNGAR	cyanelle	93	69	internal Peptide	no
53222_cds:10416	MQRPGYYQIPISQVR	cyanelle	1	1	N-terminal Peptide	no
53311_cds:10649	SAASPSSEDILIVGAGVLGSR	cyanelle	70	70	N-terminal Peptide	yes (Table 1)
53411_cds:10720	AKDAVKPFYDDAFIGHLSTPISNSSAVNGLLANLPAYR	cyanelle	55	55	N-terminal Peptide	yes (Table 1)
54233_cds:11180	ESLVKGQDADYQPTR	cyanelle	151	151	N-terminal Peptide	no
54233_cds:11180	SLVKGQDADYQPTR	cyanelle	152	151	internal Peptide	no
54421_cds:11004	SRVPVELIFDQGFGDVFVTR	cyanelle	62	62	N-terminal Peptide	yes (Table 1)
54421_cds:11004	VELIFDQGFGDVFVTR	cyanelle	66	62	internal Peptide	no
54611_cds:11381	SATGFAAAIADKSVLDFDSKIFTKEVIQLADTQESIVR	cyanelle	93	93	N-terminal Peptide	yes (Table 1)
6649_cds:78/35	GVLTIEQMLTDPAQAKDFVER	cyanelle	222	222	N-terminal Peptide	no
6649_cds:78/35	QMLTDPAQAKDFVER	cyanelle	228	222	internal Peptide	no
6649_cds:78/35	TKVDALAIAIGTSHGAYKFSR	cyanelle	243	222	internal Peptide	no
7377_cds:809/5	LKKLDDGEYDAIVLATAGLER	cyanelle	228	228	N-terminal Peptide	no
7674_cds:1262	AIQPAAVDLGMPLDVLSR	cyanelle	62	62	N-terminal Peptide	yes (Table 1)
7699_cds:1095	SASGSAASKDAVIDQFTSNVMTTYAR	cyanelle	90	90	N-terminal Peptide	yes (Table 1)
7820_cds:1357	IKKGVVAGEAGNVISVR	cyanelle	164	164	N-terminal Peptide	no
7974_cds:1883	SSTSQPLASVVTGRK	cyanelle	22	22	N-terminal Peptide	yes (Table 1)
8139_cds:1758	EDEQPKPSVPEPDVSGNALGLGQLQNVFTR	cyanelle	74	74	N-terminal Peptide	yes (Table 1)
8154_cds:1523	SGPAGDPRFPVMSGEVPQDLSVYDKDGVAR	cyanelle	110	110	N-terminal Peptide	yes (Table 1)
8340_cds:1819	SVEQLQKVLEEQKALPR	cyanelle	97	97	N-terminal Peptide	yes (Table 1)
8403_cds:1901	SGGITKSEPTFGGIETPAGAEVEIIR	cyanelle	12	12	N-terminal Peptide	yes (Table 1)
8403_cds:1901	SEPTFGGIETPAGAEVEIIR	cyanelle	18	12	internal Peptide	no
8437_cds:1947	EAGGGSSPASVSPLDGAEDDGLAVRR	cyanelle	57	57	N-terminal Peptide	yes (Table 1)
8437_cds:1947	AGGGSSPASVSPLDGAEDDGLAVRR	cyanelle	58	57	internal Peptide	no
8620_cds:2109	KKGSGAGRPTGAPGGSMPPMPSQAAAGDLPVIYIFAR	cyanelle	58	58	N-terminal Peptide	yes (Table 1)
8721_cds:2147	STSIVTTTKHTEIVELLVPESQR	cyanelle	76	76	N-terminal Peptide	yes (Table 1)
8725_cds:2214	SADSGSLLDNIPFR	cyanelle	71	71	N-terminal Peptide	yes (Table 1)
8725_cds:2214	ADSGSLLDNIPFR	cyanelle	72	71	internal Peptide	no
8766_cds:2620	VAKEIDAGDYEYAMAFQER	cyanelle	222	222	N-terminal Peptide	no
8923_cds:2292	SGFGREESIIADMSLADYGR	cyanelle	18	18	N-terminal Peptide	yes (Table 1)
8962_cds:2431	VAMGISGSDVSKEAAK	cyanelle	473	473	N-terminal Peptide	no
9163_cds:2753	VTAQEAAAPAPKPLESSR	cyanelle	4	4	N-terminal Peptide	no
9627_cds:2756	LPSSNPVKGAYSLLR	cyanelle	122	122	N-terminal Peptide	no
9664_cds:3056	GATVVDTGAPIMIPVGR	cyanelle	79	79	N-terminal Peptide	yes (Table 1)
9664_cds:3056	AIYVPADDLTDPAPATTFAHLDATTVLSR	cyanelle	314	79	internal Peptide	no
U30821.1_cdsid_81188.1	SILVIGATGTLGR	cyanelle	2	2	N-terminal Peptide	no
U30821.1_cdsid_81198.1	RMPTFFETFPVVLIDKDGVLR	cyanelle	355	355	N-terminal Peptide	no
U30821.1_cdsid_81198.1	TFFETFPVVLIDKDGVLR	cyanelle	358	355	internal Peptide	no
U30821.1_cdsid_81198.1	GVTVSFYGGKLDGQTFTDAPTVKKYAR	cyanelle	393	355	internal Peptide	no
U30821.1_cdsid_81198.1	FAGIGEEVTEQVEFGAFQKVGDKTTR	cyanelle	476	355	internal Peptide	no
U30821.1_cdsid_81205.1	SILKKPDLNDPELR	cyanelle	2	2	N-terminal Peptide	no
U30821.1_cdsid_81208.1	ESYKWEQIPLNTDEILLDIGFVPDQPQR	cyanelle	29	29	N-terminal Peptide	no
U30821.1_cdsid_81209.1	SGGTTGERPFSDIVTSIR	cyanelle	2	2	N-terminal Peptide	no
U30821.1_cdsid_81215.1	SLVTQILLNADDELR	cyanelle	2	2	N-terminal Peptide	no
U30821.1_cdsid_81236.1	RLICEEQGLDTTIECPDDEYILDAAEEQGIDLPYSCR	cyanelle	7	7	N-terminal Peptide	no
U30821.1_cdsid_81236.1	ILDAAEEQGIDLPYSCR	cyanelle	27	7	internal Peptide	no
U30821.1_cdsid_81236.1	LDAAEEQGIDLPYSCR	cyanelle	28	7	internal Peptide	no
U30821.1_cdsid_81236.1	AAEEQGIDLPYSCR	cyanelle	30	7	internal Peptide	no
U30821.1_cdsid_81236.1	AEEQGIDLPYSCR	cyanelle	31	7	internal Peptide	no
U30821.1_cdsid_81264.1	AKIQFIQGVDEEAIPDVKLSR	cyanelle	2	2	N-terminal Peptide	no
U30821.1_cdsid_81270.1	MQLRVERKFETFSYLPPLNDQQIAR	cyanelle	1	1	N-terminal Peptide	no
U30821.1_cdsid_81270.1	KFETFSYLPPLNDQQIAR	cyanelle	8	1	internal Peptide	no
U30821.1_cdsid_81270.1	SYLPPLNDQQIAR	cyanelle	13	1	internal Peptide	no
U30821.1_cdsid_81275.1	FPIYAQQAYQIPR	cyanelle	38	38	N-terminal Peptide	no
U30821.1_cdsid_81275.1	GQVSPTGEKTNNTIYNASVNGR	cyanelle	194	38	internal Peptide	no
U30821.1_cdsid_81276.1	GLNYNQEDFMGLDR	cyanelle	2	2	N-terminal Peptide	no
U30821.1_cdsid_81278.1	AAEDPEFETFYTKNLLLNEGIR	cyanelle	305	305	N-terminal Peptide	no
U30821.1_cdsid_81278.1	EFETFYTKNLLLNEGIR	cyanelle	310	305	internal Peptide	no
U30821.1_cdsid_81279.1	METLFNSSVAVSGR	cyanelle	1	1	N-terminal Peptide	no
U30821.1_cdsid_81279.1	LGANVGSAQGPTGLGKYLMR	cyanelle	312	1	internal Peptide	no
U30821.1_cdsid_81291.1	TVALNSTETVVLTPEQVKR	cyanelle	32	32	N-terminal Peptide	no
U30821.1_cdsid_81291.1	ALNSTETVVLTPEQVKR	cyanelle	34	32	internal Peptide	no
U30821.1_cdsid_81291.1	LNSTETVVLTPEQVKR	cyanelle	35	32	internal Peptide	no
U30821.1_cdsid_81291.1	STETVVLTPEQVKR	cyanelle	37	32	internal Peptide	no
U30821.1_cdsid_81291.1	ESLVDYMKNPTSYDGSEEIYDIHPSIR	cyanelle	92	32	internal Peptide	no
U30821.1_cdsid_81291.1	VDYMKNPTSYDGSEEIYDIHPSIR	cyanelle	95	32	internal Peptide	no
U30821.1_cdsid_81291.1	KNPTSYDGSEEIYDIHPSIR	cyanelle	99	32	internal Peptide	no
U30821.1_cdsid_81299.1	MQVITLQKPSKKITYR	cyanelle	1	1	N-terminal Peptide	no
U30821.1_cdsid_81301.1	AHTVKIYDTCIGCTQCVR	cyanelle	2	2	N-terminal Peptide	no
U30821.1_cdsid_81307.1	VLDGLKETYNSLGVSIAPTVR	cyanelle	109	109	N-terminal Peptide	no
10002_cds:2853	KTKVCSDSDLVEGDR	cyanelle	211	211	N-terminal Peptide	no
10247_cds:3280	AEGPAPNVNPLTGAPR	cyanelle	75	75	N-terminal Peptide	yes (Table 1)
10487_cds:3630	SAVDGFSDGDIR	cyanelle	542	542	N-terminal Peptide	no
10487_cds:3630	AANIAQISDAPVLDANTPEISANAYLRR	cyanelle	623	542	internal Peptide	no
10487_cds:3630	GGVAGTGGATGGSPPR	cyanelle	1150	542	internal Peptide	no
10487_cds:3630	GGVAGTGGATGGSPPRFVQTR	cyanelle	1150	542	internal Peptide	no
10487_cds:3630	RTQGGAVATGAAGGQQSESVR	cyanelle	1170	542	internal Peptide	no
10487_cds:3630	TQGGAVATGAAGGQQSESVR	cyanelle	1171	542	internal Peptide	no
10487_cds:3630	TQGGAVATGAAGGQQSESVRLFR	cyanelle	1171	542	internal Peptide	no
10487_cds:3630	GAVATGAAGGQQSESVR	cyanelle	1174	542	internal Peptide	no
10663_cds:3582	ATGENANSVALAR	cyanelle	156	156	N-terminal Peptide	no
10778_cds:3661	AGTAAGASAAVAEAR	cyanelle	14	14	N-terminal Peptide	yes (Table 1)
10872_cds:3470	AGKQITVGVIGAGR	cyanelle	79	79	N-terminal Peptide	yes (Table 1)
10978_cds:3594	EAPAESSDAEATDR	cyanelle	71	71	N-terminal Peptide	yes (Table 1)
11251_cds:3926	DGKKAVNGLNGFELAGR	cyanelle	273	273	N-terminal Peptide	no
12207_cds:4390	TGGASEPGPGAYTIDVGK	cyanelle	59	59	N-terminal Peptide	yes (Table 1)
12588_cds:4370	SINVPAVMSDVNAAAK	cyanelle	66	66	N-terminal Peptide	yes (Table 1)
12656_cds:4591	AGEEASMAHYAAPAVGALR	cyanelle	64	64	N-terminal Peptide	yes (Table 1)
12743_cds:4543	ASAKPDTGPSQGQFSR	cyanelle	31	31	N-terminal Peptide	yes (Table 1)
12743_cds:4543	SAKPDTGPSQGQFSR	cyanelle	32	31	internal Peptide	no
12743_cds:4543	AKPDTGPSQGQFSR	cyanelle	33	31	internal Peptide	no
16257_cds:3703	GGSCGRSGAIEADVLVGSAK	cyanelle	2	2	N-terminal Peptide	no
25517_cds:5494	AVEIAAATVKELR	cyanelle	15	15	N-terminal Peptide	yes (Table 1)
25596_cds:5692	NAEADKLTEATAR	cyanelle	61	61	N-terminal Peptide	yes (Table 1)
25596_cds:5692	AEADKLTEATAR	cyanelle	62	61	internal Peptide	no
25596_cds:5692	EADKLTEATAR	cyanelle	63	61	internal Peptide	no
25596_cds:5692	LTSVASGSVSSAQR	cyanelle	116	61	internal Peptide	no
25596_cds:5692	AGCMVDPEIGKLGDVDTAITQIR	cyanelle	286	61	internal Peptide	no
25596_cds:5692	MVDPEIGKLGDVDTAITQIR	cyanelle	289	61	internal Peptide	no
25638_cds:5560	ELPHAQPRESADAGAR	cyanelle	122	122	N-terminal Peptide	no
25643_cds:5691	ATAAMTPVDDKCINSIR	cyanelle	99	99	N-terminal Peptide	yes (Table 1)
25643_cds:5691	ATAAMTPVDDK	cyanelle	99	99	N-terminal Peptide	yes (Table 1)
25643_cds:5691	EDGNTDINAIR	cyanelle	318	99	internal Peptide	no
25955_cds:6112	GAGGAGAGAGGAAAAAR	cyanelle	444	444	N-terminal Peptide	no
26056_cds:5921	SEGDVILLENVR	cyanelle	176	176	N-terminal Peptide	no
26185_cds:6135	VLSMRTSVAAAAEGGAR	cyanelle	547	547	N-terminal Peptide	no
26296_cds:6567	SLANDSSAGNDQLDIRR	cyanelle	101	101	N-terminal Peptide	yes (Table 1)
26296_cds:6567	ANDSSAGNDQLDIR	cyanelle	103	101	internal Peptide	no
26296_cds:6567	SGELEDASAGEPAKLIR	cyanelle	219	101	internal Peptide	no
26296_cds:6567	KPQITLQTLLTYGER	cyanelle	413	101	internal Peptide	no
26778_cds:6294	EVGAGAGAGAAPAASR	cyanelle	458	458	N-terminal Peptide	no
37061_cds:6844	SAASDDVPDMGKR	cyanelle	61	61	N-terminal Peptide	yes (Table 1)
37125_cds:6799	SLVCVAGGAVMSSIDLR	cyanelle	278	278	N-terminal Peptide	no
37147_cds:7184	SAIPKDPATGVTVQSPR	cyanelle	2	2	N-terminal Peptide	no
37147_cds:7184	SPRGGALPAGATLVDTTGR	cyanelle	16	2	internal Peptide	no
37147_cds:7184	GGALPAGATLVDTTGR	cyanelle	19	2	internal Peptide	no
37147_cds:7184	IQVNDVNPALTAVDTANR	cyanelle	35	2	internal Peptide	no
37147_cds:7184	IQVNDVNPALTAVDTANRAIDATLASLKTR	cyanelle	35	2	internal Peptide	no
37147_cds:7184	NDVNPALTAVDTANR	cyanelle	38	2	internal Peptide	no
37147_cds:7184	NRAIDATLASLKTR	cyanelle	51	2	internal Peptide	no
37147_cds:7184	AIDATLASLKTR	cyanelle	53	2	internal Peptide	no
37147_cds:7184	DVNTYADYNLNTKADFAQR	cyanelle	65	2	internal Peptide	no
37147_cds:7184	INKADGDYQLGMLGQR	cyanelle	103	2	internal Peptide	no
37149_cds:7023	EASVSAAGVMLSIDSAR	cyanelle	544	544	N-terminal Peptide	no
37200_cds:4999	EEVSAAKKELAER	cyanelle	84	84	N-terminal Peptide	yes (Table 1)
37389_cds:7124	EGLTYDQLNSANYLKLKGTGISNTCPTLSTSAR	cyanelle	85	85	N-terminal Peptide	yes (Table 1)
37389_cds:7124	GKQYYVTDLCLQPTDISVQAESLQR	cyanelle	125	85	internal Peptide	no
37389_cds:7124	LQPTDISVQAESLQR	cyanelle	135	85	internal Peptide	no
37389_cds:7124	QPTDISVQAESLQR	cyanelle	136	85	internal Peptide	no
37389_cds:7124	VAKAPVSDGGISPATNLKGTFAVPSYR	cyanelle	213	85	internal Peptide	no
37389_cds:7124	GLATGYDFAHALPAADQEELAKENDKQNITR	cyanelle	250	85	internal Peptide	no
37389_cds:7124	HALPAADQEELAKENDKQNITR	cyanelle	259	85	internal Peptide	no
37389_cds:7124	ADQEELAKENDKQNITR	cyanelle	264	85	internal Peptide	no
37389_cds:7124	EGNISLQVVR	cyanelle	281	85	internal Peptide	no
37396_cds:7195	LVNDSSPDPSLQR	cyanelle	11	11	N-terminal Peptide	yes (Table 1)
37396_cds:7195	VNDSSPDPSLQR	cyanelle	12	11	internal Peptide	no
37433_cds:7362	NVDGRRGLSVSAAGGGSVR	cyanelle	320	320	N-terminal Peptide	no
37768_cds:7858	VATDKITPLPMKGNAPLSDADPEVFDLIER	cyanelle	64	64	N-terminal Peptide	yes (Table 1)
37768_cds:7858	GLEMIASENFTSR	cyanelle	101	64	internal Peptide	no
37768_cds:7858	AVIEALGSVLTNKYSEGLPGSR	cyanelle	114	64	internal Peptide	no
37768_cds:7858	SVYGDTNAIAPGGVR	cyanelle	425	64	internal Peptide	no
37768_cds:7858	GLKEADFQKVAEFLDR	cyanelle	449	64	internal Peptide	no
37914_cds:7620	GADSGSGVVPGK	cyanelle	2221	2221	N-terminal Peptide	no
38265_cds:8081	TARWRASSVASEANGQR	cyanelle	90	90	N-terminal Peptide	yes (Table 1)
38345_cds:8283	VRVSVLNDALNAIVNAER	cyanelle	2	2	N-terminal Peptide	no
38345_cds:8283	VRVSVLNDALNAIVNAERR	cyanelle	2	2	N-terminal Peptide	no
38529_cds:8386	SSSAAAADAGPSQR	cyanelle	55	55	N-terminal Peptide	yes (Table 1)
38654_cds:7924	TDHPDYLGSLTQASVVR	cyanelle	99	99	N-terminal Peptide	yes (Table 1)
38986_cds:8738	FAGDALVAFVAAGELEGGGR	cyanelle	29	29	N-terminal Peptide	yes (Table 1)
39038_cds:8649	SANNLPPTYTGVSR	cyanelle	75	75	N-terminal Peptide	yes (Table 1)
39194_cds:8857	AVPLLAYKPKTTNTR	cyanelle	51	51	N-terminal Peptide	yes (Table 1)
39194_cds:8857	GEKEEVIAAAYR	cyanelle	90	51	internal Peptide	no
39194_cds:8857	EYLSNFGENTVPFQR	cyanelle	197	51	internal Peptide	no
39194_cds:8857	YLSNFGENTVPFQR	cyanelle	198	51	internal Peptide	no
39194_cds:8857	SNFGENTVPFQR	cyanelle	200	51	internal Peptide	no
39194_cds:8857	VNRFQTFVGSSAGTGAYR	cyanelle	232	51	internal Peptide	no
39194_cds:8857	AAVFNSNVLDQTNR	cyanelle	250	51	internal Peptide	no
39194_cds:8857	VFNSNVLDQTNR	cyanelle	252	51	internal Peptide	no
39194_cds:8857	NSNVLDQTNR	cyanelle	254	51	internal Peptide	no
39194_cds:8857	LSEEQAAEYTDAYDQTLLDKDAIIKAAYNR	cyanelle	323	51	internal Peptide	no
39194_cds:8857	ALLDSEEYKQAFGDNILPYQR	cyanelle	442	51	internal Peptide	no
39427_cds:8972	AGAEGGLEPDR	cyanelle	81	81	N-terminal Peptide	yes (Table 1)
40156_cds:9124	EEETEDASTAPTR	cyanelle	577	577	N-terminal Peptide	no
40175_cds:9516	RMSAITAEPVGTPETLEYR	cyanelle	73	73	N-terminal Peptide	yes (Table 1)
40175_cds:9516	SAITAEPVGTPETLEYR	cyanelle	75	73	internal Peptide	no
52758_cds:10110	AELVPLDYGAIR	cyanelle	16	16	N-terminal Peptide	yes (Table 1)
52758_cds:10110	LGSLGNAPYQR	cyanelle	28	16	internal Peptide	no
52758_cds:10110	GSLGNAPYQR	cyanelle	29	16	internal Peptide	no
52771_cds:10026	LTGSPSVSSSSFLAAR	cyanelle	2487	2487	N-terminal Peptide	no
52898_cds:9949	QAEDATAEIADTR	cyanelle	11	11	N-terminal Peptide	yes (Table 1)
52898_cds:9949	AEDATAEIADTR	cyanelle	12	11	internal Peptide	no
52931_cds:10073	VNAATGDAAANRAR	cyanelle	82	82	N-terminal Peptide	yes (Table 1)
53116_cds:10486	SSVTVGFTPVGVEDGQK	cyanelle	1073	1073	N-terminal Peptide	no
53135_cds:10437	IAIGEDGTIGACNR	cyanelle	227	227	N-terminal Peptide	no
53171_cds:10566	ATQAVASSASICASAAPR	cyanelle	14	14	N-terminal Peptide	yes (Table 1)
53396_cds:10332	ASTEVVTGDDMKGETFTR	cyanelle	77	77	N-terminal Peptide	yes (Table 1)
53396_cds:10332	STEVVTGDDMKGETFTR	cyanelle	78	77	internal Peptide	no
53536_cds:10786	GGLDLGSLSPAKGSNR	cyanelle	69	69	N-terminal Peptide	yes (Table 1)
54191_cds:11422	GDAAGGAFAEAGK	cyanelle	130	130	N-terminal Peptide	no
54348_cds:11201	EPAQPSPEELAAREAER	cyanelle	91	91	N-terminal Peptide	yes (Table 1)
54708_cds:11657	AKTADAPAYAR	cyanelle	26	26	N-terminal Peptide	yes (Table 1)
56196_cds:11903	NSAAGASDGSFNPYR	cyanelle	70	70	N-terminal Peptide	yes (Table 1)
56196_cds:11903	SAAGASDGSFNPYR	cyanelle	71	70	internal Peptide	no
6638_cds:99/60	GLEMIASENFTSR	cyanelle	37	37	N-terminal Peptide	yes (Table 1)
6723_cds:146/6	EAPEGAAVSAPAR	cyanelle	117	117	N-terminal Peptide	no
6835_cds:387/1	SARTGSTLADSDPAEAK	cyanelle	312	312	N-terminal Peptide	no
6865_cds:327/5	AEGASGSTGVAAAR	cyanelle	421	421	N-terminal Peptide	no
6977_cds:523/2	AADSGAGAGGAAAGPR	cyanelle	40	40	N-terminal Peptide	yes (Table 1)
6977_cds:523/2	ADSGAGAGGAAAGPR	cyanelle	41	40	internal Peptide	no
7258_cds:763/1	EAATSPGPSASAAPAAGGR	cyanelle	65	65	N-terminal Peptide	yes (Table 1)
7258_cds:763/1	AATSPGPSASAAPAAGGR	cyanelle	66	65	internal Peptide	no
7258_cds:763/1	ATSPGPSASAAPAAGGR	cyanelle	67	65	internal Peptide	no
7394_cds:1013	ANPADAPPPPFGAGPKEDALEGFVSSIPGSLR	cyanelle	77	77	N-terminal Peptide	yes (Table 1)
7625_cds:1289	MAGAAVSASGGGKGAGGGK	cyanelle	219	219	N-terminal Peptide	no
7631_cds:1413	ECAAATGREELAALSR	cyanelle	148	148	N-terminal Peptide	no
7675_cds:1094	AGSSSAAPSPAK	cyanelle	63	63	N-terminal Peptide	yes (Table 1)
8074_cds:1451	SLIEQQEEAEKAAR	cyanelle	73	73	N-terminal Peptide	yes (Table 1)
8081_cds:1633	SFSTAKSDEIFKR	cyanelle	61	61	N-terminal Peptide	yes (Table 1)
8081_cds:1633	ATLTAPYNDLAAVR	cyanelle	238	61	internal Peptide	no
8327_cds:2144	GVTVETVTPGDGATFPR	cyanelle	10	10	N-terminal Peptide	no
8327_cds:2144	GVTVETVTPGDGATFPRSGQR	cyanelle	10	10	N-terminal Peptide	no
8517_cds:2013	SIPIIEFAPKTTNTR	cyanelle	52	52	N-terminal Peptide	yes (Table 1)
8517_cds:2013	AIGETPFNLKNPR	cyanelle	213	52	internal Peptide	no
8517_cds:2013	KKTTGTGADFYDTPFER	cyanelle	249	52	internal Peptide	no
8517_cds:2013	TTGTGADFYDTPFER	cyanelle	251	52	internal Peptide	no
8517_cds:2013	TGADFYDTPFER	cyanelle	254	52	internal Peptide	no
8517_cds:2013	GLITSPAFLESTFETNNNYR	cyanelle	383	52	internal Peptide	no
8517_cds:2013	LGFSMFNNVTPR	cyanelle	489	52	internal Peptide	no
8688_cds:1951	AAAPLEEDYTATPSGLR	cyanelle	84	84	N-terminal Peptide	yes (Table 1)
8899_cds:2361	DTSGSAIKRITNPSSSPIAGDNR	cyanelle	43	43	N-terminal Peptide	yes (Table 1)
8899_cds:2361	ITNPSSSPIAGDNR	cyanelle	52	43	internal Peptide	no
9061_cds:2179	EKQLGDSESGPEGGSDGQR	cyanelle	169	169	N-terminal Peptide	no
9509_cds:2612	ALDATKDAVGSAAR	cyanelle	84	84	N-terminal Peptide	yes (Table 1)
9509_cds:2612	ALDTAADSVDDAVR	cyanelle	98	84	internal Peptide	no
9509_cds:2612	TAADSVDDAVR	cyanelle	101	84	internal Peptide	no
9509_cds:2612	SIASPAGGASSYVPTSGSNFSGSGYSIASRPTNVSPQR	cyanelle	298	84	internal Peptide	no
9942_cds:2999	VSAGGEPDFLSMAR	cyanelle	131	131	N-terminal Peptide	no
U30821.1_cdsid_81182.1	GTKFPKASQALAQDPTTR	cyanelle	2	2	N-terminal Peptide	no
U30821.1_cdsid_81182.1	ASQALAQDPTTR	cyanelle	8	2	internal Peptide	no
U30821.1_cdsid_81184.1	DVAGLIPCSQSDAFER	cyanelle	26	26	N-terminal Peptide	no
U30821.1_cdsid_81184.1	DVAGLIPCSQSDAFERR	cyanelle	26	26	N-terminal Peptide	no
U30821.1_cdsid_81184.1	TARDEEITISPR	cyanelle	175	26	internal Peptide	no
U30821.1_cdsid_81189.1	MQDAITAVINAADVQGKYLDTASVEKLKSYFQTGELR	cyanelle	1	1	N-terminal Peptide	no
U30821.1_cdsid_81189.1	DAITAVINAADVQGKYLDTASVEKLKSYFQTGELR	cyanelle	3	1	internal Peptide	no
U30821.1_cdsid_81189.1	TAVINAADVQGKYLDTASVEKLKSYFQTGELR	cyanelle	6	1	internal Peptide	no
U30821.1_cdsid_81189.1	ADVQGKYLDTASVEKLKSYFQTGELR	cyanelle	12	1	internal Peptide	no
U30821.1_cdsid_81189.1	DVQGKYLDTASVEKLKSYFQTGELR	cyanelle	13	1	internal Peptide	no
U30821.1_cdsid_81189.1	QGKYLDTASVEKLKSYFQTGELR	cyanelle	15	1	internal Peptide	no
U30821.1_cdsid_81189.1	VEKLKSYFQTGELR	cyanelle	24	1	internal Peptide	no
U30821.1_cdsid_81189.1	YATYAMLAGDTSILDER	cyanelle	88	1	internal Peptide	no
U30821.1_cdsid_81189.1	TYAMLAGDTSILDER	cyanelle	90	1	internal Peptide	no
U30821.1_cdsid_81189.1	AMLAGDTSILDER	cyanelle	92	1	internal Peptide	no
U30821.1_cdsid_81189.1	AGDTSILDER	cyanelle	95	1	internal Peptide	no
U30821.1_cdsid_81189.1	GDTSILDER	cyanelle	96	1	internal Peptide	no
U30821.1_cdsid_81189.1	TIQAIQAAKEVTAGLVGPDAGR	cyanelle	123	1	internal Peptide	no
U30821.1_cdsid_81189.1	QAIQAAKEVTAGLVGPDAGR	cyanelle	125	1	internal Peptide	no
U30821.1_cdsid_81189.1	IQAAKEVTAGLVGPDAGR	cyanelle	127	1	internal Peptide	no
U30821.1_cdsid_81189.1	QAAKEVTAGLVGPDAGR	cyanelle	128	1	internal Peptide	no
U30821.1_cdsid_81189.1	AKEVTAGLVGPDAGR	cyanelle	130	1	internal Peptide	no
U30821.1_cdsid_81190.1	MSIVTKSIVNADAEAR	cyanelle	1	1	N-terminal Peptide	no
U30821.1_cdsid_81190.1	SIVTKSIVNADAEAR	cyanelle	2	1	internal Peptide	no
U30821.1_cdsid_81190.1	SIVTKSIVNADAEARYLSPGELDR	cyanelle	2	1	internal Peptide	no
U30821.1_cdsid_81190.1	IVTKSIVNADAEAR	cyanelle	3	1	internal Peptide	no
U30821.1_cdsid_81190.1	VTKSIVNADAEAR	cyanelle	4	1	internal Peptide	no
U30821.1_cdsid_81190.1	KSIVNADAEAR	cyanelle	6	1	internal Peptide	no
U30821.1_cdsid_81190.1	SIVNADAEAR	cyanelle	7	1	internal Peptide	no
U30821.1_cdsid_81190.1	IAQILTDNRER	cyanelle	39	1	internal Peptide	no
U30821.1_cdsid_81190.1	EAGQQLFQKRPDIVSPGGNAYGEEMTATCLR	cyanelle	53	1	internal Peptide	no
U30821.1_cdsid_81190.1	LVTYGVVAGDATPIEEIGLVGVKEMYNSLGTPVAAVAEGVR	cyanelle	91	1	internal Peptide	no
U30821.1_cdsid_81190.1	GVVAGDATPIEEIGLVGVKEMYNSLGTPVAAVAEGVR	cyanelle	95	1	internal Peptide	no
U30821.1_cdsid_81190.1	VAGDATPIEEIGLVGVKEMYNSLGTPVAAVAEGVR	cyanelle	97	1	internal Peptide	no
U30821.1_cdsid_81190.1	AGDATPIEEIGLVGVKEMYNSLGTPVAAVAEGVR	cyanelle	98	1	internal Peptide	no
U30821.1_cdsid_81190.1	GDATPIEEIGLVGVKEMYNSLGTPVAAVAEGVR	cyanelle	99	1	internal Peptide	no
U30821.1_cdsid_81190.1	DATPIEEIGLVGVKEMYNSLGTPVAAVAEGVR	cyanelle	100	1	internal Peptide	no
U30821.1_cdsid_81190.1	ATPIEEIGLVGVKEMYNSLGTPVAAVAEGVR	cyanelle	101	1	internal Peptide	no
U30821.1_cdsid_81190.1	TPIEEIGLVGVKEMYNSLGTPVAAVAEGVR	cyanelle	102	1	internal Peptide	no
U30821.1_cdsid_81190.1	IEEIGLVGVKEMYNSLGTPVAAVAEGVR	cyanelle	104	1	internal Peptide	no
U30821.1_cdsid_81190.1	EEIGLVGVKEMYNSLGTPVAAVAEGVR	cyanelle	105	1	internal Peptide	no
U30821.1_cdsid_81190.1	EIGLVGVKEMYNSLGTPVAAVAEGVR	cyanelle	106	1	internal Peptide	no
U30821.1_cdsid_81190.1	IGLVGVKEMYNSLGTPVAAVAEGVR	cyanelle	107	1	internal Peptide	no
U30821.1_cdsid_81190.1	GLVGVKEMYNSLGTPVAAVAEGVR	cyanelle	108	1	internal Peptide	no
U30821.1_cdsid_81190.1	LVGVKEMYNSLGTPVAAVAEGVR	cyanelle	109	1	internal Peptide	no
U30821.1_cdsid_81190.1	VGVKEMYNSLGTPVAAVAEGVR	cyanelle	110	1	internal Peptide	no
U30821.1_cdsid_81190.1	GVKEMYNSLGTPVAAVAEGVR	cyanelle	111	1	internal Peptide	no
U30821.1_cdsid_81190.1	VKEMYNSLGTPVAAVAEGVR	cyanelle	112	1	internal Peptide	no
U30821.1_cdsid_81190.1	KEMYNSLGTPVAAVAEGVR	cyanelle	113	1	internal Peptide	no
U30821.1_cdsid_81190.1	EMYNSLGTPVAAVAEGVR	cyanelle	114	1	internal Peptide	no
U30821.1_cdsid_81190.1	MYNSLGTPVAAVAEGVR	cyanelle	115	1	internal Peptide	no
U30821.1_cdsid_81190.1	YNSLGTPVAAVAEGVR	cyanelle	116	1	internal Peptide	no
U30821.1_cdsid_81190.1	NSLGTPVAAVAEGVR	cyanelle	117	1	internal Peptide	no
U30821.1_cdsid_81190.1	SLGTPVAAVAEGVR	cyanelle	118	1	internal Peptide	no
U30821.1_cdsid_81190.1	GTPVAAVAEGVR	cyanelle	120	1	internal Peptide	no
U30821.1_cdsid_81191.1	TSVSGGSPLLRPQLYR	cyanelle	2	2	N-terminal Peptide	no
U30821.1_cdsid_81191.1	AKLGTNSYVESQSGFLEGFR	cyanelle	93	2	internal Peptide	no
U30821.1_cdsid_81191.1	SYVESQSGFLEGFR	cyanelle	99	2	internal Peptide	no
U30821.1_cdsid_81191.1	SLFNTGGADITPAGFKPINVSR	cyanelle	113	2	internal Peptide	no
U30821.1_cdsid_81191.1	FNTGGADITPAGFKPINVSR	cyanelle	115	2	internal Peptide	no
U30821.1_cdsid_81191.1	TSTSLQGLKLPQIYANAVVQKPR	cyanelle	235	2	internal Peptide	no
U30821.1_cdsid_81191.1	LVDSKEYEEYFGEEIVPYLR	cyanelle	371	2	internal Peptide	no
U30821.1_cdsid_81191.1	RGNGIDNQLSNPSAR	cyanelle	476	2	internal Peptide	no
U30821.1_cdsid_81191.1	GNGIDNQLSNPSAR	cyanelle	477	2	internal Peptide	no
U30821.1_cdsid_81191.1	GIDNQLSNPSAR	cyanelle	479	2	internal Peptide	no
U30821.1_cdsid_81191.1	EYDESFGENTVPYER	cyanelle	629	2	internal Peptide	no
U30821.1_cdsid_81191.1	KYNQLLASNGIAALIR	cyanelle	801	2	internal Peptide	no
U30821.1_cdsid_81224.1	MIQPQSYLTAADNSGAR	cyanelle	1	1	N-terminal Peptide	no
U30821.1_cdsid_81238.1	KYDEIDAAPEEKAR	cyanelle	46	46	N-terminal Peptide	no
U30821.1_cdsid_81238.1	QKTLEEGMAGDNIGILLR	cyanelle	273	46	internal Peptide	no
U30821.1_cdsid_81238.1	DDGSNAEMVMPGDR	cyanelle	358	46	internal Peptide	no
U30821.1_cdsid_81238.1	DGSNAEMVMPGDR	cyanelle	359	46	internal Peptide	no
U30821.1_cdsid_81253.1	VSIRPDEISSIIR	cyanelle	2	2	N-terminal Peptide	no
U30821.1_cdsid_81253.1	VSIRPDEISSIIRQQIEQYDQEIQVSNVGTVLQVGDGIAR	cyanelle	2	2	N-terminal Peptide	no
U30821.1_cdsid_81253.1	IEQYDQEIQVSNVGTVLQVGDGIAR	cyanelle	17	2	internal Peptide	no
U30821.1_cdsid_81253.1	ATQKIAQVPVGDAVIGR	cyanelle	91	2	internal Peptide	no
U30821.1_cdsid_81253.1	LKAFSQFSSDLDKATQLQLAR	cyanelle	393	2	internal Peptide	no
U30821.1_cdsid_81265.1	ILRKESYWYQEIGTVASIDQSGIKYPVIVR	cyanelle	10	10	N-terminal Peptide	no
U30821.1_cdsid_81265.1	KESYWYQEIGTVASIDQSGIKYPVIVR	cyanelle	13	10	internal Peptide	no
U30821.1_cdsid_81265.1	TVASIDQSGIKYPVIVR	cyanelle	23	10	internal Peptide	no
U30821.1_cdsid_81271.1	EYTPKETDILAAFR	cyanelle	28	28	N-terminal Peptide	no
U30821.1_cdsid_81271.1	VAAESSTGTWTTVWTDGLTSLDR	cyanelle	54	28	internal Peptide	no
U30821.1_cdsid_81271.1	AESSTGTWTTVWTDGLTSLDR	cyanelle	56	28	internal Peptide	no
U30821.1_cdsid_81271.1	GGLDFTKDDENVNSQPFMR	cyanelle	192	28	internal Peptide	no
U30821.1_cdsid_81271.1	TKDDENVNSQPFMR	cyanelle	197	28	internal Peptide	no
U30821.1_cdsid_81271.1	DDENVNSQPFMR	cyanelle	199	28	internal Peptide	no
U30821.1_cdsid_81271.1	DENVNSQPFMR	cyanelle	200	28	internal Peptide	no
U30821.1_cdsid_81271.1	APIIMHDYITAGFTSNTTLAR	cyanelle	259	28	internal Peptide	no
U30821.1_cdsid_81271.1	YITAGFTSNTTLAR	cyanelle	266	28	internal Peptide	no
U30821.1_cdsid_81271.1	SGTVVGKLEGDR	cyanelle	325	28	internal Peptide	no
U30821.1_cdsid_81272.1	EVTDSGAAISVPVGTPTLGR	cyanelle	80	80	N-terminal Peptide	no
U30821.1_cdsid_81272.1	ASKVALVYGQMNEPPGAR	cyanelle	219	80	internal Peptide	no
U30821.1_cdsid_81272.1	AVYVPADDLTDPAPATTFAHLDATTVLSR	cyanelle	316	80	internal Peptide	no
U30821.1_cdsid_81286.1	GQKEQTLAYGTGR	cyanelle	2	2	N-terminal Peptide	no
U30821.1_cdsid_81286.1	GQKEQTLAYGTGRR	cyanelle	2	2	N-terminal Peptide	no
U30821.1_cdsid_81288.1	KGTPFAAQTAAENSAR	cyanelle	58	58	N-terminal Peptide	no
U30821.1_cdsid_81310.1	MLDAFGKVVAQADAR	cyanelle	1	1	N-terminal Peptide	no
U30821.1_cdsid_81310.1	LDAFGKVVAQADAR	cyanelle	2	1	internal Peptide	no
U30821.1_cdsid_81310.1	DAFGKVVAQADAR	cyanelle	3	1	internal Peptide	no
U30821.1_cdsid_81310.1	DARGEFISSAQFDALSKLASEGNKR	cyanelle	13	1	internal Peptide	no
U30821.1_cdsid_81310.1	RGEFISSAQFDALSKLASEGNKR	cyanelle	15	1	internal Peptide	no
U30821.1_cdsid_81310.1	GEFISSAQFDALSKLASEGNKR	cyanelle	16	1	internal Peptide	no
U30821.1_cdsid_81310.1	ISSAQFDALSKLASEGNKRLDAVQGITASAATIVSSAAR	cyanelle	19	1	internal Peptide	no
U30821.1_cdsid_81310.1	SAQFDALSKLASEGNKRLDAVQGITASAATIVSSAAR	cyanelle	21	1	internal Peptide	no
U30821.1_cdsid_81310.1	AQFDALSKLASEGNKRLDAVQGITASAATIVSSAAR	cyanelle	22	1	internal Peptide	no
U30821.1_cdsid_81310.1	QFDALSKLASEGNKRLDAVQGITASAATIVSSAAR	cyanelle	23	1	internal Peptide	no
U30821.1_cdsid_81310.1	DALSKLASEGNKRLDAVQGITASAATIVSSAAR	cyanelle	25	1	internal Peptide	no
U30821.1_cdsid_81310.1	ALSKLASEGNKRLDAVQGITASAATIVSSAAR	cyanelle	26	1	internal Peptide	no
U30821.1_cdsid_81310.1	SKLASEGNKRLDAVQGITASAATIVSSAAR	cyanelle	28	1	internal Peptide	no
U30821.1_cdsid_81310.1	KLASEGNKRLDAVQGITASAATIVSSAAR	cyanelle	29	1	internal Peptide	no
U30821.1_cdsid_81310.1	LASEGNKRLDAVQGITASAATIVSSAAR	cyanelle	30	1	internal Peptide	no
U30821.1_cdsid_81310.1	ASEGNKRLDAVQGITASAATIVSSAAR	cyanelle	31	1	internal Peptide	no
U30821.1_cdsid_81310.1	SEGNKRLDAVQGITASAATIVSSAAR	cyanelle	32	1	internal Peptide	no
U30821.1_cdsid_81310.1	EGNKRLDAVQGITASAATIVSSAAR	cyanelle	33	1	internal Peptide	no
U30821.1_cdsid_81310.1	GNKRLDAVQGITASAATIVSSAAR	cyanelle	34	1	internal Peptide	no
U30821.1_cdsid_81310.1	NKRLDAVQGITASAATIVSSAAR	cyanelle	35	1	internal Peptide	no
U30821.1_cdsid_81310.1	KRLDAVQGITASAATIVSSAAR	cyanelle	36	1	internal Peptide	no
U30821.1_cdsid_81310.1	RLDAVQGITASAATIVSSAAR	cyanelle	37	1	internal Peptide	no
U30821.1_cdsid_81310.1	LDAVQGITASAATIVSSAAR	cyanelle	38	1	internal Peptide	no
U30821.1_cdsid_81310.1	DAVQGITASAATIVSSAAR	cyanelle	39	1	internal Peptide	no
U30821.1_cdsid_81310.1	AVQGITASAATIVSSAAR	cyanelle	40	1	internal Peptide	no
U30821.1_cdsid_81310.1	VQGITASAATIVSSAAR	cyanelle	41	1	internal Peptide	no
U30821.1_cdsid_81310.1	QGITASAATIVSSAAR	cyanelle	42	1	internal Peptide	no
U30821.1_cdsid_81310.1	GITASAATIVSSAAR	cyanelle	43	1	internal Peptide	no
U30821.1_cdsid_81310.1	ITASAATIVSSAAR	cyanelle	44	1	internal Peptide	no
U30821.1_cdsid_81310.1	TASAATIVSSAAR	cyanelle	45	1	internal Peptide	no
U30821.1_cdsid_81310.1	ASAATIVSSAAR	cyanelle	46	1	internal Peptide	no
U30821.1_cdsid_81310.1	SAATIVSSAAR	cyanelle	47	1	internal Peptide	no
U30821.1_cdsid_81310.1	AATIVSSAAR	cyanelle	48	1	internal Peptide	no
U30821.1_cdsid_81310.1	YITYATLAGDSSVLDDR	cyanelle	92	1	internal Peptide	no
U30821.1_cdsid_81310.1	ATLAGDSSVLDDR	cyanelle	96	1	internal Peptide	no
U30821.1_cdsid_81310.1	TLAGDSSVLDDR	cyanelle	97	1	internal Peptide	no
U30821.1_cdsid_81310.1	AGDSSVLDDR	cyanelle	99	1	internal Peptide	no
U30821.1_cdsid_81310.1	GDSSVLDDR	cyanelle	100	1	internal Peptide	no
U30821.1_cdsid_81310.1	DSSVLDDR	cyanelle	101	1	internal Peptide	no
U30821.1_cdsid_81310.1	SALASEVASYFDR	cyanelle	154	1	internal Peptide	no
U30821.1_cdsid_81310.1	ALASEVASYFDR	cyanelle	155	1	internal Peptide	no
U30821.1_cdsid_81311.1	MKTPITEAIATADNQGR	cyanelle	1	1	N-terminal Peptide	no
U30821.1_cdsid_81311.1	MKTPITEAIATADNQGRFLSNSELHASFGR	cyanelle	1	1	N-terminal Peptide	no
U30821.1_cdsid_81311.1	KTPITEAIATADNQGR	cyanelle	2	1	internal Peptide	no
U30821.1_cdsid_81311.1	KTPITEAIATADNQGRFLSNSELHASFGR	cyanelle	2	1	internal Peptide	no
U30821.1_cdsid_81311.1	TPITEAIATADNQGR	cyanelle	3	1	internal Peptide	no
U30821.1_cdsid_81311.1	TPITEAIATADNQGRFLSNSELHASFGR	cyanelle	3	1	internal Peptide	no
U30821.1_cdsid_81311.1	ITEAIATADNQGR	cyanelle	5	1	internal Peptide	no
U30821.1_cdsid_81311.1	TEAIATADNQGR	cyanelle	6	1	internal Peptide	no
U30821.1_cdsid_81311.1	EAIATADNQGR	cyanelle	7	1	internal Peptide	no
U30821.1_cdsid_81311.1	GRFLSNSELHASFGR	cyanelle	16	1	internal Peptide	no
U30821.1_cdsid_81311.1	FLSNSELHASFGR	cyanelle	18	1	internal Peptide	no
U30821.1_cdsid_81311.1	FQRAASALEAAR	cyanelle	31	1	internal Peptide	no
U30821.1_cdsid_81311.1	AASALEAAR	cyanelle	34	1	internal Peptide	no
U30821.1_cdsid_81311.1	IVTYALVAGGTGPLDEYLVAGLEEMNR	cyanelle	91	1	internal Peptide	no
U30821.1_cdsid_81311.1	ALVAGGTGPLDEYLVAGLEEMNR	cyanelle	95	1	internal Peptide	no
U30821.1_cdsid_81311.1	LVAGGTGPLDEYLVAGLEEMNR	cyanelle	96	1	internal Peptide	no
U30821.1_cdsid_81311.1	VAGGTGPLDEYLVAGLEEMNR	cyanelle	97	1	internal Peptide	no
U30821.1_cdsid_81311.1	AGGTGPLDEYLVAGLEEMNR	cyanelle	98	1	internal Peptide	no
U30821.1_cdsid_81311.1	GGTGPLDEYLVAGLEEMNR	cyanelle	99	1	internal Peptide	no
U30821.1_cdsid_81311.1	GTGPLDEYLVAGLEEMNR	cyanelle	100	1	internal Peptide	no
U30821.1_cdsid_81311.1	TGPLDEYLVAGLEEMNR	cyanelle	101	1	internal Peptide	no
U30821.1_cdsid_81311.1	GPLDEYLVAGLEEMNR	cyanelle	102	1	internal Peptide	no
U30821.1_cdsid_81311.1	LDEYLVAGLEEMNR	cyanelle	104	1	internal Peptide	no
U30821.1_cdsid_81311.1	DEYLVAGLEEMNR	cyanelle	105	1	internal Peptide	no
U30821.1_cdsid_81311.1	EYLVAGLEEMNR	cyanelle	106	1	internal Peptide	no
U30821.1_cdsid_81311.1	YLVAGLEEMNR	cyanelle	107	1	internal Peptide	no

## Sheet: A_thaliana
List of peptides identified by the TAILS-analysis of Köhler et al. (2015) for Arabidosis thaliana. The sequences of the most N-terminal peptides of the chloroplast proteins, used for comparison studies in the article, are presented in bold and italic text. The subcellular localisation was assigned using a reference table (Reiland et al., 2009, van Wijk and Baginsky, 2011) containing chloroplast, …
CDS-ID	Organelle localisation	Peptide sequence	Peptide position in protein	Detected minimal start position of the protein
AT1G02560.1	chloroplast	QGQGPPPMVQER	100	100
AT1G03030.1	chloroplast	SQKKDVTVVDGSCMDEIYDKLAER	58	58
AT1G03130.1	chloroplast	AEKTESSSAAPAVKEAPVGFTPPQLDPNTPSPIFAGSTGGLLR	44	44
AT1G03130.1	chloroplast	EKTESSSAAPAVKEAPVGFTPPQLDPNTPSPIFAGSTGGLLR	45	44
AT1G03230.1		AQPSFRPKALLLPVTKDPSTLQYTTVINQR	23	23
AT1G03440.1		ILDPVDFLALQAIR	25	25
AT1G03475.1	chloroplast	DSDDVTPSSSSSSVR	67	67
AT1G03600.1	chloroplast	AEDEEYIKDTSAVISKVR	69	69
AT1G05385.1	chloroplast	SEEKLDEGEGVVGAFKTLFDPNER	68	68
AT1G05560.1		APPHFLLVTFPAQGHVNPSLR	2	2
AT1G06290.1		LQYSPPELNESYGFDVKEMR	35	35
AT1G07040.1	chloroplast	SGRDSSMSSNNVSR	51	51
AT1G07830.1	Mito	ESTTAAAAASTIR	20	20
AT1G08490.1	chloroplast	AASSATISTDSESVSLGHR	38	38
AT1G08640.1	chloroplast	ASSAAGNPQSDADFNPYEVLGVNPIEGFDKIKQTYGR	60	60
AT1G09010.1		GSDSGVAFFLR	868	868
AT1G09310.1		GLVTEEVR	2	2
AT1G09310.1		AKAEMYTGDEICR	10	2
AT1G09310.1		AEMYTGDEICR	12	2
AT1G09340.1	chloroplast	SSEKKILIMGGTR	51	51
AT1G09750.1	chloroplast	VAGKPKPTSVPVASGNQLHIGNYVVR	82	82
AT1G09795.1	chloroplast	VSNAQKSVLNGATDSVSVVGR	57	57
AT1G09830.1	chloroplast	VSEESQPSLSIGNGGSEER	76	76
AT1G12240.1		EAEEFSCEKSGGSTVR	504	504
AT1G12240.1		AEEFSCEKSGGSTVR	505	504
AT1G15740.1		SGLSNLTSLSFR	184	184
AT1G20260.1		VETSIDMEEGTLEIGMEYR	2	2
AT1G20440.1		TEESPATTTEVTDR	19	19
AT1G21680.1		AGDGDTIIFTTLGR	28	28
AT1G21680.1		DSSPLHLIYVTER	98	28
AT1G23190.1		VFKVSTVSTSPIDGQKPGTSGLR	2	2
AT1G24180.1	Mito	VSTDSSPITIETAVPFTSHLCESPSR	29	29
AT1G24360.1	chloroplast	AQATATEQSPGEVVQKVESPVVVITGASR	58	58
AT1G24360.1	chloroplast	ATATEQSPGEVVQKVESPVVVITGASR	60	58
AT1G24360.1	chloroplast	TATEQSPGEVVQKVESPVVVITGASR	61	58
AT1G27090.1		AATASSEASEGPVMGLINKR	2	2
AT1G27400.1		VKYSQEPDNITKSCKAR	2	2
AT1G29660.1		EPQVPCYFIFGDSLVDNGNNNR	27	27
AT1G29900.1	chloroplast	ELADTTTKPFSPEIVGKR	78	78
AT1G30460.1		PGMMFPGRPPQQFPHGGYGMMGGGRGPHMGGMGNAPR	515	515
AT1G30630.1		ASMAGPDHLFNLR	2	2
AT1G31330.1	chloroplast	DISGLTPCKDSKQFAKR	68	68
AT1G32060.1	chloroplast	AQETIVIGLAADSGCGKSTFMR	47	47
AT1G33590.1		ATCHPDDEAGLLAFKAGITR	25	25
AT1G34430.1	chloroplast	PGTGAIMAVGASQPSVVATK	401	401
AT1G35680.1	chloroplast	AESVVEAEPETTDIEAVVVSDVSEVTEEKAKR	66	66
AT1G49120.1		ENDRVGKEK	246	246
AT1G49920.1		QLKDAFAESFKLSR	576	576
AT1G50900.1	chloroplast	GVDAENAGIYGSQSR	66	66
AT1G51390.1		MFIQTQSTPNPSSLMFSPGKPVMEIGSADFPNSR	75	75
AT1G51650.1	Mito	ASNAAVPFWR	2	2
AT1G54780.1	chloroplast	SEFNILNDGPPKETYVVDDAGVLSR	85	85
AT1G54860.1		NQAEDNLLQGLNSYR	29	29
AT1G55805.1	chloroplast	SVEKTGSDSGAIENR	54	54
AT1G59610.1		MEAIDELSQLSDSMR	1	1
AT1G59900.1	Mito	ISTDTTPITIETSLPFTAHLCDPPSR	25	25
AT1G59900.1	Mito	STDTTPITIETSLPFTAHLCDPPSR	26	25
AT1G61040.1		GDLENLLLEAAGR	2	2
AT1G61790.1		ASFSDSDSDSDLLNELVSLR	23	23
AT1G62660.1		ADNKFSCETNGGSTAR	488	488
AT1G62660.1		DVVKPIYGSFVPVLKGEKLTMR	553	488
AT1G63290.1		VGVSPKIAPSMLSSDFANLAAEAKR	2	2
AT1G63290.1		DFANLAAEAK	16	2
AT1G64550.1		TEVASSVVYEVLGR	2	2
AT1G65410.1	chloroplast	MTDEDAVGKPGK	274	274
AT1G65960.2		VLTKTATNDESVCTMFGSR	2	2
AT1G66240.1		RVAMTCEGCVGAVKR	38	38
AT1G67090.1	chloroplast	EHGNSPGYYDGR	109	109
AT1G67090.1	chloroplast	TDSAQVLKEVEECKKEYPNAFIR	133	109
AT1G67090.1	chloroplast	KKEYPNAFIR	146	109
AT1G67280.1	chloroplast	GVAESGKAAQATTQDDLLTWVKNDKR	62	62
AT1G67740.1	chloroplast	AAEAAAASSDSR	144	144
AT1G71500.1	chloroplast	EATEVSSSSSVSTPGR	64	64
AT1G71500.1	chloroplast	ATEVSSSSSVSTPGR	65	64
AT1G71730.1	Mito	STGSSSGSPPDVNKVVDEINLKFAEAR	83	83
AT1G72010.1		HQEPNQSQASENGGDDKK	358	358
AT1G72610.1		SVQDFCVANLKR	18	18
AT1G72610.1		AAVTPAFAAQFPGLNGLGLSTAR	66	18
AT1G73060.1	chloroplast	GATANSGGAISSTSSNSDPRR	25	25
AT1G73060.1	chloroplast	GATANSGGAISSTSSNSDPR	25	25
AT1G73110.1	chloroplast	SKPSSNDGGKVANDDGGAKPR	41	41
AT1G74230.1	Mito	SSSKIFVGGISYSTDEFGLR	32	32
AT1G74260.1	chloroplast	AVSTGSFVTADELPSLVEKPAAEVIHFYR	64	64
AT1G75220.1		GAMVGAIASGQIAEYIGR	97	97
AT1G76030.1		GTNDLDIEEGTLEIGMEYR	2	2
AT1G76130.1		GWLRWLR	176	176
AT1G77490.1	chloroplast	AASDAAQLISAKEDIKVLLR	79	79
AT1G78630.1	chloroplast	EAEPTTTTSLVPANQR	58	58
AT1G78630.1	chloroplast	AEPTTTTSLVPANQR	59	58
AT1G79040.1	chloroplast	SGVKKIKTDKPFGINGSMDLR	42	42
AT1G79340.1		GFHIGGNKKDEDEAEEIETK	191	191
AT1G80600.1	chloroplast	ASVSQKVIEEEAKVIVGTYAR	55	55
AT1G80600.1	chloroplast	SVSQKVIEEEAKVIVGTYAR	56	55
AT2G01140.1	chloroplast	GAYSDELVKTAKSIASPGR	42	42
AT2G02850.1		ATYTVGDSGIWTFNAVGWPKGKHFR	34	34
AT2G03420.1	chloroplast	GLMSGSPGIESVPGPELPKIEFLDR	66	66
AT2G04400.1	chloroplast	AQQSDLKESLAVSSSSVEDKGNVLR	53	53
AT2G05170.1		KNPCLTLSVIKDYIAR	782	782
AT2G05380.1		GDNGGGRYQGGGGHGGHGGGGYQGGGGR	45	45
AT2G05380.1		RYQGGGGHGGHGGGGYQGGGGR	51	45
AT2G05380.1		YQGGGGHGGHGGGGYQGGGGR	52	45
AT2G05380.1		GGGGHGGHGGGGYQGGGGRYQGGGGR	54	45
AT2G05520.1		GGGYQGGGGNYQGGGGNYQGGGGNYQGGGGR	54	54
AT2G05520.1		GGGGNYQGGGGNYQGGGGNYQGGGGR	59	54
AT2G14880.1	chloroplast	AVTSATESSEPTATNKR	44	44
AT2G14880.1	chloroplast	AVTSATESSEPTATNKRVPR	44	44
AT2G15220.1		VDYSVVDNSGDSTGGR	22	22
AT2G15620.1	chloroplast	AAQTTAPAESTASVDADR	28	28
AT2G15620.1	chloroplast	AAQTTAPAESTASVDADRLEPR	28	28
AT2G15620.1	chloroplast	AQTTAPAESTASVDADR	29	28
AT2G15620.1	chloroplast	AQTTAPAESTASVDADRLEPR	29	28
AT2G17630.1	chloroplast	ASASTTVGSEQR	51	51
AT2G17630.1	chloroplast	SASTTVGSEQR	52	51
AT2G18040.1		IREDIVSGKANFEEVATR	48	48
AT2G20260.1	chloroplast	FAKVNYANISTNNYALDEVEEVK	123	123
AT2G20360.1	Mito	SSSLATKGVGHLAR	44	44
AT2G21060.1		SGGGGGGGGGGLSCYSCGESGHFAR	169	169
AT2G21530.1	chloroplast	ASLDENQSPTSGGER	72	72
AT2G21530.1	chloroplast	SLDENQSPTSGGER	73	72
AT2G21660.1	peroxi	SGGGGGYSGGGGSYGGGGGR	105	105
AT2G22170.1		DDEADCVYTFFLR	26	26
AT2G23670.1	chloroplast	ENIPLFGIR	72	72
AT2G24710.1		MMNMPTRVFLVHMYYDLASRFFIK	216	216
AT2G24940.1		MEFTAEQLSQYNGTDESKPIYVAIKGR	1	1
AT2G26570.1		MEDLKTVEASDNVVSDNVEKVNPELIDSTIR	1	1
AT2G26730.1		ESTAEKQALLTFLQQIPHENR	24	24
AT2G27730.1	Mito	SSGKVLSEEER	15	15
AT2G28000.1	chloroplast	NVKEIAFDQHSR	47	47
AT2G28000.1	chloroplast	RAIELPNAMENAGAALIR	102	47
AT2G29700.1		TGQDPSREDYEGIEFWSNPER	9	9
AT2G30870.1		VLTIYAPLFASSKR	2	2
AT2G31480.1		SLGSKIAGTSPR	300	300
AT2G33150.1	Mito	GVTSENVAQR	197	197
AT2G33150.1	Mito	RQEQDQAAVDSHR	211	197
AT2G33830.2		GVGEGSSSKTVAAVAGSPGTPTTPGSAR	31	31
AT2G34160.1		MEEITDGVNNMNLATDSQKKNR	1	1
AT2G34420.1	chloroplast	AGKAVKPAASDVLGSGR	14	14
AT2G35040.1	chloroplast	AMAESQTAQR	51	51
AT2G35190.1		EELTDKMRDCKSLIK	46	46
AT2G35410.1	chloroplast	SVAEKETSADEETSQEEKTEETQNSNLKR	67	67
AT2G35410.1	chloroplast	VAEKETSADEETSQEEKTEETQNSNLKR	68	67
AT2G35450.1	chloroplast	AFAGSDSETTSSTSR	47	47
AT2G35500.1	chloroplast	SAVSTSTIDYEFTDGGKEVELR	71	71
AT2G35795.1		ATPFIAGVAVAATALAGR	2	2
AT2G36390.1	chloroplast	ARKPSYDSDSSSLATTASEKLR	52	52
AT2G36980.1		AEQFEAALDVFVEMPK	151	151
AT2G37170.1		AKDVEGPEGFQTR	2	2
AT2G37220.1	chloroplast	SSGSGYGGGGGSGAGSGNR	187	187
AT2G37660.1	chloroplast	AAATTEPLTVLVTGAGGR	70	70
AT2G37660.1	chloroplast	AATTEPLTVLVTGAGGR	71	70
AT2G37660.1	chloroplast	TTEPLTVLVTGAGGR	73	70
AT2G37910.1		EDNMQFDVTNDGLR	168	168
AT2G38530.1		LMSCGTVNGNLAGCIAYLTR	26	26
AT2G38540.1		ALSCGSVNSNLAACIGYVLQGGVIPPACCSGVKNLNSIAKTTPDR	26	26
AT2G39730.1	chloroplast	GTFYGKGAQQVNLPVPEGCTDPVAENFDPTAR	433	433
AT2G39730.1	chloroplast	KGAQQVNLPVPEGCTDPVAENFDPTAR	438	433
AT2G40490.1	chloroplast	SVEGTTVTER	37	37
AT2G42770.1	chloroplast	SGSSDSVDVSR	37	37
AT2G43360.1		SSLSAASAEAER	27	27
AT2G43510.1		ECLKEYGGDVGFGFCAPR	31	31
AT2G43535.1		ECLKEYGGDVGFGFCAPK	32	32
AT2G43940.1		MENAGKATSLQSSR	1	1
AT2G44650.1	chloroplast	AISTKWEPTKVVPQADR	42	42
AT2G45290.1	chloroplast	AVEAIVTSSDSSLVDKSVNTIR	68	68
AT2G45300.1	chloroplast	SSVSTAEKASEIVLQPIR	70	70
AT2G45810.1		SQSDAQQYVQR	60	60
AT2G45870.1		DLDWLPDFFPVLR	137	137
AT2G46110.1	Mito	SNLPENTVYGGPKPQNPNQR	22	22
AT3G01140.1		LAVSSSTSSDVSLVK	295	295
AT3G02780.1	Mito	SGTAMTDTKDAGMDAVQR	48	48
AT3G03480.1		VRSVTALMATRGRPMFVASGNYIISDLR	354	354
AT3G03980.1		STHSSISQPPLPLAGR	2	2
AT3G04720.1		GPSGPGESASNVR	66	66
AT3G04790.1	chloroplast	SLGIPLVGLDTHPR	108	108
AT3G05730.1		NCDTYLGEVTVYYPCR	30	30
AT3G05730.1		HDNEEEHCHCYGR	74	30
AT3G06035.1		DTDEEDILLTGINSYR	25	25
AT3G06050.1		FSKLAEGTDITSAAPGVSLQKAR	30	30
AT3G06050.1		SKLAEGTDITSAAPGVSLQKAR	31	30
AT3G06580.1		ANFNDVFGASPQLFAR	37	37
AT3G07480.1	chloroplast	SATSAPSPSLGSKKVSDR	27	27
AT3G07480.1	chloroplast	ATSAPSPSLGSKKVSDR	28	27
AT3G07770.1	Mito	ESSAAASDSSSQAPPPAEKFEYQAEVSR	78	78
AT3G08740.1	chloroplast	SMSANDIKAGTNIEVDGAPWR	52	52
AT3G09050.1	chloroplast	SKSGDGTSDSDSDPDPPKPEGDTR	36	36
AT3G09260.1	peroxi	DGPVCPPSNKLSR	25	25
AT3G09260.1	peroxi	AIGSKPLTAALNVYSR	381	25
AT3G09260.1	peroxi	SVAVGTADHNR	430	25
AT3G09430.1		LWAVIDSAAAAATIAGK	25	25
AT3G10660.1		MRDVDQDKDGR	602	602
AT3G11710.1		NAAESSAGDGAGPR	24	24
AT3G12345.1	chloroplast	ATDVESTEDTQPDPETTQSESGTDPDQFESR	33	33
AT3G12780.1	chloroplast	ADLNVPLDDNQTITDDTR	99	99
AT3G12780.1	chloroplast	LDDNQTITDDTR	105	99
AT3G13490.1	chloroplast	ASAASSSSSSATTAETSKPSGR	46	46
AT3G13490.1	chloroplast	ASSSSSSATTAETSKPSGR	49	46
AT3G13490.1	chloroplast	SSSSSATTAETSKPSGR	51	46
AT3G13720.1		TNYGAIPTSSHASPLVDVESLSR	2	2
AT3G13860.1	Mito	AAKDISFGIGAR	32	32
AT3G14210.1	chloroplast	GEGVPNVALFTFGDSYYDAGNKVFLSQR	29	29
AT3G14210.1	chloroplast	GADPDVVQPMTVR	342	29
AT3G14920.1		DVSGYSSSKADMILPISR	206	206
AT3G15190.1	chloroplast	EAAAPTKKADSAAKR	79	79
AT3G16240.1		AGVAFGSFDDSFSLASLR	2	2
AT3G18490.1		DLTTPVVSGASQGSGEYFSR	146	146
AT3G18490.1		LTTPVVSGASQGSGEYFSR	147	146
AT3G19390.1		DSLPDAIDWR	127	127
AT3G20050.1		SISAQNPDISGDR	2	2
AT3G20935.1		DEMREEVLKYIPFSAGR	261	261
AT3G21200.1	chloroplast	SVSTTLDTPATASTHKPFPAEVSR	43	43
AT3G23700.1	chloroplast	SSSATADTDRNSDQSASSSVLSASNSLLR	55	55
AT3G25770.1	chloroplast	ALSQNGNIENPRPSKVQELSVYEINELDR	66	66
AT3G25920.1	chloroplast	SQTAATSSAVVAPER	66	66
AT3G25920.1	chloroplast	QTAATSSAVVAPER	67	66
AT3G25920.1	chloroplast	TAATSSAVVAPER	68	66
AT3G25920.1	chloroplast	AATSSAVVAPER	69	66
AT3G26070.1	chloroplast	IFSFPPAFLTR	54	54
AT3G27160.1	chloroplast	SSGYNVQVFVEDNESEER	82	82
AT3G27890.1		MEAVTAIKPLIR	1	1
AT3G29070.1		TMMMMMVMRR	23	23
AT3G29796.1		FIGQNNLSANLSFIR	136	136
AT3G32930.1	chloroplast	SLLETPILWAGR	63	63
AT3G42050.1		MDQAELSIEQVLKR	1	1
AT3G44300.1		STSENTPFNGVASSTIVR	2	2
AT3G44880.1	chloroplast	VAAPPSVPTSDSTEEKR	50	50
AT3G45770.1	chloroplast	STIMSPPSKAIVYEEHGSPDSVTR	38	38
AT3G45810.1		INSNNPESSGAGGGILK	37	37
AT3G46100.1	chloroplast	GAAATVATALR	414	414
AT3G48030.1		MSSVEPDMEDLFQEK	1	1
AT3G48090.1		AFEALTGINGDLITR	2	2
AT3G48420.1	chloroplast	SASSSLTTLPSALLFDCDGVLVDTEKDGHR	67	67
AT3G48420.1	chloroplast	ASSSLTTLPSALLFDCDGVLVDTEKDGHR	68	67
AT3G48420.1	chloroplast	SSSLTTLPSALLFDCDGVLVDTEKDGHR	69	67
AT3G48560.1	chloroplast	VLNTTTNVTTTPSPTKPTKPETFISR	65	65
AT3G48680.1	Mito	AAEAVAVATTETPKPKSQVTPSPDR	27	27
AT3G49650.1		MIDNLQSEVSQLK	366	366
AT3G51600.1		AISCGAVTGSLGQCYNYLTR	26	26
AT3G51780.1		PLQDPDSASAAFAQTIR	33	33
AT3G51890.1		SSTLSNEESGLGDSNR	2	2
AT3G54460.1		AHRMGAKRPIFVETLTMRGTIEEQMMR	1285	1285
AT3G54660.1	chloroplast	STDNGAESDRHYDFDLFTIGAGSGGVR	75	75
AT3G55040.1	chloroplast	VVESSRVPELDSSSEPVQVFDGSTR	58	58
AT3G55550.1		NMSGEAFSLSLPSLPR	259	259
AT3G55800.1	chloroplast	EIGQSLEEFLAQATPDKGLR	75	75
AT3G56240.1		KVGMSCQGCVGAVNR	8	8
AT3G56240.1		VGMSCQGCVGAVNR	9	8
AT3G56240.1		MSCQGCVGAVNR	11	8
AT3G56650.1	chloroplast	REVEVGSYLPLSPSDPSFVLFKAKPSDTPALR	68	68
AT3G57410.1		GTHHVVEDQSSSGNQGPR	740	740
AT3G57410.1		THHVVEDQSSSGNQGPR	741	740
AT3G57410.1		HVVEDQSSSGNQGPR	743	740
AT3G57560.1	chloroplast	ATVSTPPSIATGNAPSPDYR	50	50
AT3G57610.1	chloroplast	SLSVAADSAATESLGR	46	46
AT3G57610.1	chloroplast	VAADSAATESLGR	49	46
AT3G58010.1	chloroplast	VQDSVQGIPSVYAR	56	56
AT3G58500.1		GANSLPTDATLDLDEQISQLMQCKPLSEQQVR	2	2
AT3G60190.1		TTMESLIGLVNR	2	2
AT3G61440.1	chloroplast	STVGSPSFAQR	26	26
AT3G63170.1	chloroplast	SITLADESVVEPKTGFSFPASIGDSR	70	70
AT3G63410.1	chloroplast	SSSSVSSSRPSAQPR	51	51
AT4G01210.1		EHHRTNR	867	867
AT4G01310.1	chloroplast	SGTVLVEKSEAEKTQR	43	43
AT4G02520.1		AGIKVFGHPASIATR	2	2
AT4G02530.1	chloroplast	AILEADDDEELLEKVKQDR	74	74
AT4G02770.1	chloroplast	AEKTDSSAAAAAAPATKEAPVGFTPPQLDPNTPSPIFAGSTGGLLR	45	45
AT4G02770.1	chloroplast	EKTDSSAAAAAAPATKEAPVGFTPPQLDPNTPSPIFAGSTGGLLR	46	45
AT4G02770.1	chloroplast	KTDSSAAAAAAPATKEAPVGFTPPQLDPNTPSPIFAGSTGGLLR	47	45
AT4G02770.1	chloroplast	TKEAPVGFTPPQLDPNTPSPIFAGSTGGLLR	60	45
AT4G04020.1	chloroplast	ATDIDDEWGQDGVER	56	56
AT4G04020.1	chloroplast	SSSTVSVADKAIESVEETER	74	56
AT4G05180.1	chloroplast	EAIPIKVGGPPLPSGGLPGTDNSDQAR	83	83
AT4G05180.1	chloroplast	GGPPLPSGGLPGTDNSDQAR	90	83
AT4G05180.1	chloroplast	GPPLPSGGLPGTDNSDQAR	91	83
AT4G05180.1	chloroplast	DRFYIQPLSPTEAAAR	117	83
AT4G05180.1	chloroplast	FYIQPLSPTEAAAR	119	83
AT4G08280.1	chloroplast	SLSSSSSSKPNTR	21	21
AT4G08470.1		MTPSMEFPDR	253	253
AT4G09040.1	chloroplast	STTTQEPVLESSSSSSSAPEVVEEEISKTR	66	66
AT4G09040.1	chloroplast	QEPVLESSSSSSSAPEVVEEEISKTR	70	66
AT4G09650.1	chloroplast	SATAASSYAMALADVAKR	48	48
AT4G10300.1	chloroplast	ESTEKLGITIEKNPPESKLTQLGVR	39	39
AT4G10470.1		DRSLRNRYSNTR	200	200
AT4G10750.1	chloroplast	SSSPADHSPATAVEAITNR	57	57
AT4G11650.1		ATFEILNQCSYTVWAAASPGGGRR	23	23
AT4G13840.1		GRSQEQGQGQGPVHSIR	2	2
AT4G15610.1		GYETKSTLDTER	2	2
AT4G15975.1		STPGGLNPSIIK	47	47
AT4G16190.1		LPTDTQTAPILPTSDLPTEFDWR	125	125
AT4G16190.1		SDLPTEFDWR	138	125
AT4G17215.1		DEMVEMAGYGEQK	27	27
AT4G17330.1		SVGQDEVIVR	112	112
AT4G17560.1	chloroplast	AEEGNTEAESEEFVAEIADTEGNVEEVVEAKPTRKPR	72	72
AT4G18370.1	chloroplast	LEQFKEKEEELEEEEER	74	74
AT4G18990.1		DEGLSHLFGEGNLIR	41	41
AT4G20360.1	chloroplast	AALTMALASIGSSVAKKYDEIDAAPEER	97	97
AT4G20360.1	chloroplast	LTMALASIGSSVAKKYDEIDAAPEER	99	97
AT4G20360.1	chloroplast	TMALASIGSSVAKKYDEIDAAPEER	100	97
AT4G20360.1	chloroplast	ALASIGSSVAKKYDEIDAAPEER	102	97
AT4G20360.1	chloroplast	ASIGSSVAKKYDEIDAAPEER	104	97
AT4G20360.1	chloroplast	SIGSSVAKKYDEIDAAPEER	105	97
AT4G20360.1	chloroplast	SSVAKKYDEIDAAPEER	108	97
AT4G20360.1	chloroplast	VAKKYDEIDAAPEER	110	97
AT4G20360.1	chloroplast	AKKYDEIDAAPEER	111	97
AT4G20360.1	chloroplast	KYDEIDAAPEER	113	97
AT4G20360.1	chloroplast	GITINTATVEYETENR	127	97
AT4G20360.1	chloroplast	TATVEYETENR	132	97
AT4G20360.1	chloroplast	ATVEYETENR	133	97
AT4G20360.1	chloroplast	TVEYETENR	134	97
AT4G20360.1	chloroplast	DAVDDYIPIPQR	271	97
AT4G20360.1	chloroplast	GIQKADIQR	358	97
AT4G20760.1	chloroplast	ATSSSSSVPNWKGGVSMVQGASR	31	31
AT4G20940.1		SGPLPKSLTRLNDLLYLNLSSNGFTGKMPR	163	163
AT4G21280.1	chloroplast	DAISIKVGPPPAPSGGLPGTDNSDQAR	76	76
AT4G21280.1	chloroplast	SIKVGPPPAPSGGLPGTDNSDQAR	79	76
AT4G21280.1	chloroplast	APSGGLPGTDNSDQAR	87	76
AT4G21445.1	chloroplast	SAETGEEESDDQNKPER	55	55
AT4G21445.1	chloroplast	SAETGEEESDDQNKPERR	55	55
AT4G22220.1	Mito	YHENVIDHYDNPR	29	29
AT4G22505.1		GLGTAQPCCSLIR	474	474
AT4G23170.1		ALTRCPSQR	105	105
AT4G25370.1	chloroplast	STVLNVPIAQPENGSSDKIPKWSAR	65	65
AT4G26290.1		TPSSSFVVEIR	50	50
AT4G26900.1	chloroplast	ASSTSDSVVTLLDYGAGNVR	56	56
AT4G26900.1	chloroplast	SSTSDSVVTLLDYGAGNVR	57	56
AT4G27520.1		RKFNVGGSGAWVTNPPENYESWSGKNR	29	29
AT4G28020.1		EEDLENRIK	37	37
AT4G28730.1	chloroplast	TSSSSAASSSSSSFGSR	52	52
AT4G28740.1	chloroplast	AADEPSEISADAR	84	84
AT4G29510.1		TKNSNHDENEFISFEPNQNTKIR	2	2
AT4G30270.1		DFNTDVNVAWGNGR	23	23
AT4G32320.1		AEIYPVMQNEIR	95	95
AT4G33030.1	chloroplast	TAVPITQQAPPETSTNNSSSKPKR	63	63
AT4G34290.1	chloroplast	AASSDPTTTTKTR	51	51
AT4G34350.1	chloroplast	SSGDENAPSPSVVMDSDFDAKVFR	40	40
AT4G34480.1		EPFIGVNYGQVADNLPPPSETVKLLQSTSIQKVR	23	23
AT4G35630.1	chloroplast	VASTTQVQDGVR	52	52
AT4G35630.1	chloroplast	STTQVQDGVR	54	52
AT4G35905.1		KDAGNVIDKTLSEILVCPLSKQPLR	10	10
AT4G36210.3		VEATSNLTPTQR	2	2
AT4G37300.1		RSDEISDPEQQIKNANQIR	8	8
AT4G37300.1		GSGFINVVKEDNGEESEAVTAAAIGDGGEKAVYR	110	8
AT4G37300.1		VVKEDNGEESEAVTAAAIGDGGEKAVYR	116	8
AT4G37930.1	Mito	SSLPSEAVDEKER	30	30
AT4G37930.1	Mito	SLPSEAVDEKER	31	30
AT4G39090.1		LPKDANKAPILPTENLPEDFDWR	120	120
AT4G39090.1		DANKAPILPTENLPEDFDWR	123	120
AT4G39730.1	chloroplast	EDDPDCVYTFYLR	24	24
AT5G01530.1	chloroplast	TEAADAKSTPFQPYSEVFGIQR	114	114
AT5G01600.1	chloroplast	AATVDTNNMPMTGVVFQPFEEVKKADLAIPITSHASLAR	49	49
AT5G02240.1		ANLPTVLVTGASGR	2	2
AT5G02380.1		GGSCGCGSACKCGNGCGGCK	5	5
AT5G02380.1		NDACKCGSDCKCNPCTCK	60	5
AT5G02790.1		APSFIFVEDRPAPLDATSDPPSLFDGTTR	2	2
AT5G03160.1		LDGQSVDAAELFER	43	43
AT5G03370.1	chloroplast	SMTTQAESGSSQQSDSSKTVR	65	65
AT5G03370.1	chloroplast	TTQAESGSSQQSDSSKTVR	67	65
AT5G04590.1	chloroplast	ASSSSSSPIQAVSTPAKPETATKR	51	51
AT5G04590.1	chloroplast	SSSSSSPIQAVSTPAKPETATKR	52	51
AT5G07340.1		DDQTILYESFDEPFDGR	26	26
AT5G08530.1	Mito	NVETVAVSPTILR	267	267
AT5G08740.1	chloroplast	SGTTEISDNETAPR	58	58
AT5G09650.1	chloroplast	AIYNPQVKVQEEGPAESLDYR	59	59
AT5G09650.1	chloroplast	IYNPQVKVQEEGPAESLDYR	60	59
AT5G10050.1		FGSMRMTQAVVPHMVSKK	113	113
AT5G11210.1		LLMLASRGYQER	771	771
AT5G11670.1		STPTDLPGEDVADNR	3	3
AT5G12140.1		TQVVAGTMHHLTVEVADGETNKVYEAK	54	54
AT5G12200.1		ESTTQFCSAGRENGVGSCGVSSTR	23	23
AT5G12950.1		GPEGLIGR	717	717
AT5G14040.1	chloroplast	NSNAAFEKSPSPAPR	32	32
AT5G17330.1		VLSHAVSESDVSVHSTFASR	2	2
AT5G19220.1	chloroplast	SLNSVAGESKVQELETEKRDPR	67	67
AT5G19230.1		GTDGEDDLLLTVFNKYR	25	25
AT5G19240.1		NTDGENLLFTVFNQYR	26	26
AT5G19250.1		DTADEEDVLLTGINSYR	25	25
AT5G19850.1		SSVTDEASSEELQVR	60	60
AT5G20230.1		EDYDVGDDTEWTRPMDPEFYTTWATGKTFR	23	23
AT5G20250.4	chloroplast	YRENEEEEDMTIKPAVR	87	87
AT5G22800.1	chloroplast	SSSVSVQPVSEDAKEDYQSKDVSGDSIR	57	57
AT5G23040.1	chloroplast	TVDSSYGGNVPTFPR	49	49
AT5G23310.1	chloroplast	YYGLKTPPYPLDALEPYMSR	49	49
AT5G27670.1		MESSQATTKPTR	1	1
AT5G28290.1		ETKSDLSDQNATAGASSRASSGASRR	473	473
AT5G30510.1	chloroplast	AVAMSSGQTKER	45	45
AT5G39560.1		TVAVGSEIYVIGGHFNR	132	132
AT5G39950.1		GSGEDATAAGTESEPSR	10	10
AT5G42650.1	chloroplast	SGSETPDLTVATR	34	34
AT5G43730.1		HLMESNLDALQK	29	29
AT5G45230.1		ALVFSETGK	158	158
AT5G46100.1		LQAMELFEMMMAR	279	279
AT5G47190.1	chloroplast	AEESTEGETEAVVENAVETEAEGEGEATVAAEEAKPPWKTR	72	72
AT5G47930.1		VLQNDIDLLHPPPELEKR	2	2
AT5G48300.1	chloroplast	VSDSQNSQTCLDPDASSSVLGIILGGGAGTR	72	72
AT5G48560.1		NNMMLQSPMNSLETSTLAR	431	431
AT5G48870.1		ANNPSQLLPSELIDR	2	2
AT5G49360.1		LRPLFACDPANGLTR	31	31
AT5G49810.1		WISIAIAAK	127	127
AT5G50160.1		MPVKTMNLNLWQLKYYR	138	138
AT5G50410.1		LSADPMSNIPK	211	211
AT5G51100.1	chloroplast	GFELKPPPYPLDALEPHMSR	52	52
AT5G51110.1	chloroplast	SNLAQDFLGDFGAR	51	51
AT5G51110.1	chloroplast	NLAQDFLGDFGAR	52	51
AT5G51545.1	chloroplast	SQIESDTTEDPSR	34	34
AT5G51720.1	chloroplast	AEGGGGINPEIR	40	40
AT5G51720.1	chloroplast	EGGGGINPEIR	41	40
AT5G51845.1		SRAALCQPMGLQGR	55	55
AT5G52520.1	chloroplast	ATAPSGTASPETKSSEVDR	41	41
AT5G52840.1	chloroplast	AKVKQTTGIVGLDVVPNAR	12	12
AT5G52920.1	chloroplast	ARVETEVIPVSPEDVPNR	65	65
AT5G52920.1	chloroplast	ARVETEVIPVSPEDVPNREEQLER	65	65
AT5G53400.1		AIISEVEEESSSSRPMIFPFR	2	2
AT5G54270.1	chloroplast	GNDLWYGPDR	43	43
AT5G54430.1	chloroplast	SSSTPSSAATPTPTAGAR	30	30
AT5G54770.1	chloroplast	TTAGYDLNAFTFDPIKESIVSR	47	47
AT5G54770.1	chloroplast	GYDLNAFTFDPIKESIVSR	50	47
AT5G54810.1	chloroplast	TIAKDPPVLMAAGSDPALWQRPDSFGR	54	54
AT5G55070.1	Mito	SSDSGDVVEAVVPHMGESITDGTLAAFLKKPGDR	87	87
AT5G58090.1		IGANWGTQASHPLPPDIVVR	22	22
AT5G59240.1		ILDVAYNASNNELVR	79	79
AT5G59420.1		GVQGNEGVEVINPEGGKEDAEEEAQKGR	33	33
AT5G60460.1		ARGSSQSQQSTSTGSSTARPGLAAPR	2	2
AT5G63310.1	chloroplast	SMEDVEETYIMVKPDGIQR	79	79
AT5G63420.1	chloroplast	SVTSAPASGTSSSSKTPR	60	60
AT5G63420.1	chloroplast	TSAPASGTSSSSKTPR	62	60
AT5G65720.1	Mito	STAAAATEVNYEDESIMMKGVR	28	28
AT5G65730.1		RPATFVEDFKAAWSESHIR	31	31
AT5G66120.2	chloroplast	AGASQLMNEPLNDQR	59	59
AT5G66120.2	chloroplast	GASQLMNEPLNDQR	60	59
AT5G66120.2	chloroplast	ASQLMNEPLNDQR	61	59
AT5G67590.1	Mito	ATDAVVESDYKR	25	25
ATCG00020.1	chloroplast	ETTENESANEGYR	226	226
ATCG00020.1	chloroplast	TTENESANEGYR	227	226
ATCG00020.1	chloroplast	VINTWADIINR	313	226
ATCG00120.1	chloroplast	EVTIVNTGTVLQVGDGIAR	23	23
ATCG00120.1	chloroplast	ATGKIAQIPVSEAYLGR	91	23
ATCG00120.1	chloroplast	VINALANPIDGR	108	23
ATCG00120.1	chloroplast	SVYEPLQTGLIAIDSMIPIGR	142	23
ATCG00120.1	chloroplast	TLIIYDDLSKQAQAYR	257	23
ATCG00270.1	chloroplast	AAEDPEFETFYTKNILLNEGIR	306	306
ATCG00280.1	chloroplast	TLFNGTLALAGR	15	15
ATCG00340.1	chloroplast	FSQGLAQDPTTR	8	8
ATCG00470.1	chloroplast	TLNLCVLTPNR	2	2
ATCG00470.1	chloroplast	VNDAEKNSDIDPQEAQQTLEIAEANLR	78	2
ATCG00470.1	chloroplast	SDIDPQEAQQTLEIAEANLR	85	2
ATCG00480.1	chloroplast	RTNPTTSNPEVSIR	2	2
ATCG00480.1	chloroplast	TNPTTSNPEVSIR	3	2
ATCG00480.1	chloroplast	DTLGQEINVTCEVQQLLGNNR	53	2
ATCG00480.1	chloroplast	IFNVLGEPVDNLGPVDTR	110	2
ATCG00480.1	chloroplast	VALVYGQMNEPPGAR	232	2
ATCG00480.1	chloroplast	FVQAGSEVSALLGR	278	2
ATCG00480.1	chloroplast	MPSAVGYQPTLSTEMGTLQER	292	2
ATCG00480.1	chloroplast	AVYVPADDLTDPAPATTFAHLDATTVLSR	326	2
ATCG00480.1	chloroplast	GLAAKGIYPAVDPLDSTSTMLQPR	355	2
ATCG00490.1	chloroplast	AGVKEYKLTYYTPEYETKDTDILAAFR	15	15
ATCG00490.1	chloroplast	TYYTPEYETKDTDILAAFR	23	15
ATCG00490.1	chloroplast	YYTPEYETKDTDILAAFR	24	15
ATCG00490.1	chloroplast	EYETKDTDILAAFR	28	15
ATCG00490.1	chloroplast	DTDILAAFR	33	15
ATCG00490.1	chloroplast	AESSTGTWTTVWTDGLTSLDR	59	15
ATCG00490.1	chloroplast	SSTGTWTTVWTDGLTSLDR	61	15
ATCG00490.1	chloroplast	STGTWTTVWTDGLTSLDR	62	15
ATCG00490.1	chloroplast	TGTWTTVWTDGLTSLDR	63	15
ATCG00490.1	chloroplast	TWTTVWTDGLTSLDR	65	15
ATCG00490.1	chloroplast	TTVWTDGLTSLDR	67	15
ATCG00490.1	chloroplast	TVWTDGLTSLDR	68	15
ATCG00490.1	chloroplast	LEDLRIPPAYTKTFQGPPHGIQVER	135	15
ATCG00490.1	chloroplast	TFQGPPHGIQVER	147	15
ATCG00490.1	chloroplast	GGLDFTKDDENVNSQPFMR	195	15
ATCG00490.1	chloroplast	TGEIKGHYLNATAGTCEEMIKR	232	15
ATCG00490.1	chloroplast	TGGFTANTSLSHYCR	271	15
ATCG00490.1	chloroplast	TANTSLSHYCR	275	15
ATCG00490.1	chloroplast	TVVGKLEGDRESTLGFVDLLR	330	15
ATCG00490.1	chloroplast	GDRESTLGFVDLLR	337	15
ATCG00490.1	chloroplast	ESTLGFVDLLR	340	15
ATCG00490.1	chloroplast	STLGFVDLLR	341	15
ATCG00490.1	chloroplast	STLGFVDLLRDDYVEKDR	341	15
ATCG00490.1	chloroplast	TLGFVDLLR	342	15
ATCG00490.1	chloroplast	LGFVDLLR	343	15
ATCG00490.1	chloroplast	TEIFGDDSVLQFGGGTLGHPWGNAPGAVANR	391	15
ATCG00490.1	chloroplast	EIFGDDSVLQFGGGTLGHPWGNAPGAVANR	392	15
ATCG00490.1	chloroplast	DDSVLQFGGGTLGHPWGNAPGAVANR	396	15
ATCG00490.1	chloroplast	DSVLQFGGGTLGHPWGNAPGAVANR	397	15
ATCG00490.1	chloroplast	SVLQFGGGTLGHPWGNAPGAVANR	398	15
ATCG00490.1	chloroplast	TLGHPWGNAPGAVANR	406	15
ATCG00490.1	chloroplast	NEGRDLAVEGNEIIR	432	15
ATCG00490.1	chloroplast	DLAVEGNEIIR	436	15
ATCG00540.1	chloroplast	YPIFAQQNYENPR	36	36
ATCG00680.1	chloroplast	AGSMDNGDGIAVGWLGHPVFR	327	327
ATCG00680.1	chloroplast	RAQLGEIFELDR	423	327
ATCG00680.1	chloroplast	AQLGEIFELDR	424	327
ATCG00710.1	chloroplast	ATQTVEDSSR	2	2
ATCG00730.1	chloroplast	GVTKKPDLNDPVLR	2	2
ATCG00770.1	chloroplast	GKDTIADIITSIR	2	2
ATCG00780.1	chloroplast	MIQPQTYLNVADNSGAR	1	1
ATCG01060.1	chloroplast	SHSVKIYDTCIGCTQCVR	2	2
ATCG01120.1	chloroplast	IKNIVISFEEQKEESR	2	2
